# Supplementary material for: Fungal Diversity and Interactions in the Nasal and Oral Cavities of Individuals with Allergic Rhinitis, Asthma and Healthy Controls
Source: Microorganisms. 2025 May 25;13(6):1204. doi: 10.3390/microorganisms13061204 (PMC12195179; doi:10.3390/microorganisms13061204)
Supplement: Supplementary file 1 [file microorganisms-13-01204-s001.zip › TableS1.xlsx]

## Sheet: taxa_abund_tax
	AR_M	AR_N	P	ARAS_M	ARAS_N	P	AS_M	AS_N	P	HC_M	HC_N	P
Phylum
Ascomycota	60.21	48.4	ns	69.85	55.08	ns	62.84	64.24	ns	86.84	52.58	0.0002
Basidiomycota	34.71	50.7	ns	27.79	44.23	0.0353	36.17	35.18	ns	10.69	46.02	<0.0001
Genus
Malassezia	1.33	0.28	ns	1.22	1.01	ns	3.82	0.23	ns	0.49	11.92	<0.0001
Alternaria	11.52	2.86	ns	4.46	2.78	ns	1.46	1.52	ns	1.98	1.43	ns
Cladosporium	15.66	19.85	0.0387	18.07	24.83	<0.0001	9.11	34.93	0.0286	2.62	5.75	ns
Penicillium	1.12	1.7	ns	0.89	6.59	0.0012	0.26	3.51	0.0013	0.54	1.45	ns
Aspergillus	1.66	4.09	0.0088	3.13	3.99	ns	0.64	8.6	ns	1.87	5.02	ns
Candida	4.36	4.11	ns	5.24	5.07	ns	20.4	6.08	ns	7.27	3.44	0.0337
Aleurina	8.35	0.12	ns	21.03	0.29	0.0002	19.37	0.2	ns	62.48	24.11	0.0193
Debaryomyces	2.08	4.09	0.0196	1.32	0.55	<0.0001	0.29	0.85	ns	0.27	0.67	ns
Wallemia	4.96	20.45	0.006	4.21	14.56	<0.0001	1.01	9	ns	0.9	3.09	ns
Rhodotorula	6.2	10.03	ns	7.75	12.33	ns	3.89	6.64	ns	0.75	1.34	ns
Vishniacozyma	1.13	2.54	ns	0.69	1.69	ns	1.61	1.31	ns	0.59	0.28	ns
Fungi_unclassified	4.26	0.8	ns	2.1	0.61	ns	0.9	0.58	ns	2.01	1.08	ns
Malasseziaceae_gen_Incertae_sedis	0.04	0.02	ns	0.01	0.04	ns	0.03	0	ns	0.04	18.29	ns
Saccharomyces	3.44	0.03	0.0005	4.44	0.01	<0.0001	0.24	0	ns	1.12	1.48	ns
Filobasidium	2.44	1.12	ns	1.43	1.55	ns	0.84	2.17	ns	0.14	0.39	ns
