# Supplementary material for: Fungal Diversity and Interactions in the Nasal and Oral Cavities of Individuals with Allergic Rhinitis, Asthma and Healthy Controls
Source: Microorganisms. 2025 May 25;13(6):1204. doi: 10.3390/microorganisms13061204 (PMC12195179; doi:10.3390/microorganisms13061204)
Supplement: Supplementary file 1 [file microorganisms-13-01204-s001.zip › TableS2.xlsx]

## Sheet: Sheet1
	AR_M	AR_N	ARAS_M	ARAS_N	AS_M	AS_N	HC_M	HC_N
Chao1	53.3	64	43.9	63.4	61	54.8	22.1	40.2
Simpson	0.825	0.873	0.796	0.869	0.755	0.864	0.562	0.697
Shannon	2.55	2.86	2.38	2.86	2.27	2.71	1.43	2.06
PD	45	32.2	29.7	29.8	35	29	27.5	27
