# Supplementary material for: Fungal Diversity and Interactions in the Nasal and Oral Cavities of Individuals with Allergic Rhinitis, Asthma and Healthy Controls
Source: Microorganisms. 2025 May 25;13(6):1204. doi: 10.3390/microorganisms13061204 (PMC12195179; doi:10.3390/microorganisms13061204)
Supplement: Supplementary file 1 [file microorganisms-13-01204-s001.zip › TableS3.xlsx]

## Sheet: AR
	Niche	Keystone	Phylum	Class	Order	Family	Genus	Species
ASV14	N	Y	p__Ascomycota	c__Dothideomycetes	o__Capnodiales	f__Cladosporiaceae	g__Cladosporium	unclassified
ASV161	N	Y	p__Basidiomycota	c__Agaricomycetes	o__Cantharellales	f__Hydnaceae	g__Sistotrema	s__brinkmannii
ASV265	N	Y	p__Ascomycota	c__Sordariomycetes	o__Hypocreales	f__Nectriaceae	g__Fusarium	s__equiseti
ASV10	NM	Y	p__Ascomycota	c__Saccharomycetes	o__Saccharomycetales	f__Debaryomycetaceae	g__Debaryomyces	unclassified
ASV1119	NM	Y	p__Basidiomycota	c__Tremellomycetes	o__Tremellales	f__Bulleribasidiaceae	g__Vishniacozyma	s__heimaeyensis
ASV1180	NM	Y	p__Basidiomycota	c__Tremellomycetes	o__Tremellales	f__Rhynchogastremataceae	g__Papiliotrema	s__fonsecae
ASV135	NM	Y	p__Basidiomycota	c__Microbotryomycetes	o__Sporidiobolales	f__Sporidiobolaceae	g__Rhodotorula	s__dairenensis
ASV143	NM	Y	p__Basidiomycota	c__Agaricomycetes	o__Cantharellales	f__Hydnaceae	g__Sistotrema	s__hypogaeum
ASV1444	NM	Y	p__Basidiomycota	c__Agaricomycetes	o__Polyporales	f__Incrustoporiaceae	g__Skeletocutis	s__nemoralis
ASV171	NM	Y	p__Basidiomycota	c__Agaricomycetes	o__Hymenochaetales	f__Rickenellaceae	g__Sidera	s__vulgaris
ASV192	NM	Y	p__Basidiomycota	c__Malasseziomycetes	o__Malasseziales	f__Malasseziaceae	g__Malassezia	s__restricta
ASV269	NM	Y	p__Basidiomycota	c__Agaricomycetes	o__Russulales	f__Stereaceae	g__Stereum	s__hirsutum
ASV306	NM	Y	p__Basidiomycota	c__Agaricomycetes	o__Polyporales	f__Ganodermataceae	g__Ganoderma	s__adspersum
ASV310	NM	Y	p__Basidiomycota	c__Agaricomycetes	o__Polyporales	f__Phanerochaetaceae	g__Phlebiopsis	unclassified
ASV347	NM	Y	p__Basidiomycota	c__Agaricomycetes	o__Russulales	f__Peniophoraceae	g__Peniophora	unclassified
ASV350	NM	Y	p__Basidiomycota	c__Cystobasidiomycetes	o__Cystobasidiomycetes_ord_Incertae_sedis	f__Symmetrosporaceae	g__Symmetrospora	unclassified
ASV433	NM	Y	p__Ascomycota	c__Dothideomycetes	o__Mycosphaerellales	f__Mycosphaerellaceae	g__Mycosphaerella	s__molleriana
ASV443	NM	Y	p__Ascomycota	c__Dothideomycetes	o__Mycosphaerellales	f__Mycosphaerellaceae	unclassified	unclassified
ASV54	NM	Y	p__Basidiomycota	c__Agaricomycetes	o__Polyporales	f__Meruliaceae	g__Phlebia	s__rufa
ASV571	NM	Y	p__Ascomycota	c__Eurotiomycetes	o__Chaetothyriales	f__Herpotrichiellaceae	g__Exophiala	unclassified
ASV596	NM	Y	p__Basidiomycota	c__Agaricomycetes	o__Hymenochaetales	f__Rickenellaceae	g__Sidera	s__vulgaris
ASV723	NM	Y	p__Basidiomycota	c__Agaricomycetes	o__Agaricales	f__Cystostereaceae	g__Crustomyces	s__subabruptus
ASV734	NM	Y	p__Basidiomycota	c__Agaricomycetes	o__Polyporales	f__Phanerochaetaceae	g__Phaeophlebiopsis	s__peniophoroides
ASV743	NM	Y	p__Basidiomycota	c__Agaricomycetes	o__Polyporales	f__Meruliaceae	g__Phlebia	s__tuberculata
ASV80	NM	Y	p__Basidiomycota	c__Tremellomycetes	o__Tremellales	f__Bulleraceae	g__Bullera	s__alba
ASV100	M	N	p__Basidiomycota	c__Malasseziomycetes	o__Malasseziales	f__Malasseziaceae	g__Malassezia	s__globosa
ASV13	M	N	p__Ascomycota	c__Dothideomycetes	o__Capnodiales	f__Cladosporiaceae	g__Cladosporium	unclassified
ASV215	M	N	p__Basidiomycota	c__Agaricomycetes	o__Agaricales	f__Psathyrellaceae	g__Coprinellus	s__radians
ASV34	M	N	p__Basidiomycota	c__Microbotryomycetes	o__Sporidiobolales	f__Sporidiobolaceae	g__Rhodotorula	s__diobovata
ASV7	M	N	p__Basidiomycota	c__Malasseziomycetes	o__Malasseziales	f__Malasseziaceae	g__Malassezia	s__restricta
ASV79	M	N	p__Ascomycota	c__Dothideomycetes	o__Dothideales	f__Saccotheciaceae	g__Aureobasidium	s__pullulans
ASV8	M	N	p__Ascomycota	c__Dothideomycetes	o__Pleosporales	f__Pleosporaceae	g__Alternaria	s__tenuissima
ASV125	N	N	p__Basidiomycota	c__Cystobasidiomycetes	o__Cystobasidiales	f__Cystobasidiaceae	g__Cystobasidium	s__slooffiae
ASV134	N	N	p__Ascomycota	c__Eurotiomycetes	o__Eurotiales	f__Aspergillaceae	g__Aspergillus	s__versicolor
ASV1555	N	N	p__Basidiomycota	c__Agaricomycetes	o__Agaricales	f__Strophariaceae	g__Deconica	s__phillipsii
ASV168	N	N	p__Basidiomycota	c__Agaricostilbomycetes	o__Agaricostilbales	f__Agaricostilbaceae	g__Sterigmatomyces	s__halophilus
ASV178	N	N	p__Basidiomycota	c__Tremellomycetes	o__Cystofilobasidiales	f__Mrakiaceae	g__Itersonilia	s__perplexans
ASV180	N	N	p__Ascomycota	c__Leotiomycetes	o__Thelebolales	f__Pseudeurotiaceae	g__Pseudeurotiaceae_gen_Incertae_sedis	unclassified
ASV183	N	N	p__Basidiomycota	c__Tremellomycetes	o__Tremellales	f__Bulleribasidiaceae	g__Vishniacozyma	s__foliicola
ASV184	N	N	p__Basidiomycota	c__Tremellomycetes	o__Cystofilobasidiales	f__Mrakiaceae	g__Itersonilia	s__perplexans
ASV20	N	N	p__Ascomycota	c__Eurotiomycetes	o__Eurotiales	f__Aspergillaceae	g__Aspergillus	s__ruber
ASV229	N	N	p__Basidiomycota	c__Tremellomycetes	o__Cystofilobasidiales	f__Mrakiaceae	g__Tausonia	s__pullulans
ASV231	N	N	p__Ascomycota	c__Dothideomycetes	o__Mycosphaerellales	f__Mycosphaerellaceae	g__Ramularia	unclassified
ASV24	N	N	p__Ascomycota	c__Dothideomycetes	o__Pleosporales	f__Pleosporaceae	g__Alternaria	s__tenuissima
ASV247	N	N	p__Ascomycota	unclassified	unclassified	unclassified	unclassified	unclassified
ASV26	N	N	p__Basidiomycota	c__Wallemiomycetes	o__Wallemiales	f__Wallemiaceae	g__Wallemia	unclassified
ASV271	N	N	p__Ascomycota	c__Dothideomycetes	o__Mycosphaerellales	f__Mycosphaerellaceae	g__Ramularia	s__eucalypti
ASV28	N	N	p__Ascomycota	c__Dothideomycetes	o__Capnodiales	f__Cladosporiaceae	g__Cladosporium	s__endophyticum
ASV285	N	N	p__Basidiomycota	c__Tremellomycetes	o__Filobasidiales	f__Filobasidiaceae	g__Naganishia	s__albida
ASV30	N	N	p__Basidiomycota	c__Tremellomycetes	o__Filobasidiales	f__Filobasidiaceae	g__Naganishia	s__diffluens
ASV309	N	N	p__Basidiomycota	c__Microbotryomycetes	o__Microbotryomycetes_ord_Incertae_sedis	f__Chrysozymaceae	g__Sampaiozyma	s__vanillica
ASV31	N	N	p__Ascomycota	c__Eurotiomycetes	o__Eurotiales	f__Aspergillaceae	g__Penicillium	s__neocrassum
ASV311	N	N	p__Basidiomycota	c__Agaricostilbomycetes	o__Agaricostilbales	f__Agaricostilbaceae	g__Pseudobensingtonia	s__fusiformis
ASV313	N	N	p__Basidiomycota	c__Cystobasidiomycetes	o__Cystobasidiales	f__Cystobasidiaceae	g__Cystobasidium	unclassified
ASV317	N	N	p__Ascomycota	c__Dothideomycetes	o__Capnodiales	f__Cladosporiaceae	g__Toxicocladosporium	s__irritans
ASV321	N	N	p__Ascomycota	c__Dothideomycetes	unclassified	unclassified	unclassified	unclassified
ASV326	N	N	p__Ascomycota	c__Leotiomycetes	unclassified	unclassified	unclassified	unclassified
ASV345	N	N	p__Basidiomycota	c__Cystobasidiomycetes	o__Cystobasidiomycetes_ord_Incertae_sedis	f__Buckleyzymaceae	g__Buckleyzyma	s__aurantiaca
ASV35	N	N	p__Basidiomycota	c__Microbotryomycetes	o__Sporidiobolales	f__Sporidiobolaceae	g__Rhodotorula	s__babjevae
ASV37	N	N	p__Basidiomycota	c__Tremellomycetes	o__Tremellales	f__Cryptococcaceae	g__Cryptococcus	s__uniguttulatus
ASV41	N	N	p__Ascomycota	c__Eurotiomycetes	o__Eurotiales	f__Aspergillaceae	g__Penicillium	s__lapidosum
ASV44	N	N	p__Ascomycota	c__Eurotiomycetes	o__Eurotiales	f__Aspergillaceae	g__Penicillium	s__neocrassum
ASV483	N	N	p__Ascomycota	c__Saccharomycetes	o__Saccharomycetales	f__Dipodascaceae	g__Geotrichum	unclassified
ASV49	N	N	p__Ascomycota	c__Eurotiomycetes	o__Eurotiales	f__Aspergillaceae	g__Aspergillus	unclassified
ASV494	N	N	p__Basidiomycota	c__Agaricomycetes	o__Cantharellales	f__Hydnaceae	g__Sistotrema	s__brinkmannii
ASV50	N	N	p__Basidiomycota	c__Agaricomycetes	o__Agaricales	f__Schizophyllaceae	g__Schizophyllum	s__commune
ASV53	N	N	p__Ascomycota	c__Dothideomycetes	o__Capnodiales	f__Cladosporiaceae	g__Cladosporium	s__endophyticum
ASV55	N	N	p__Basidiomycota	c__Tremellomycetes	o__Tremellales	f__Bulleribasidiaceae	g__Vishniacozyma	s__victoriae
ASV58	N	N	p__Basidiomycota	c__Wallemiomycetes	o__Wallemiales	f__Wallemiaceae	g__Wallemia	unclassified
ASV6	N	N	p__Basidiomycota	c__Wallemiomycetes	o__Wallemiales	f__Wallemiaceae	g__Wallemia	s__muriae
ASV83	N	N	p__Ascomycota	c__Dothideomycetes	o__Capnodiales	f__Cladosporiaceae	g__Cladosporium	s__dominicanum
ASV9	N	N	p__Ascomycota	c__Dothideomycetes	o__Capnodiales	f__Cladosporiaceae	g__Cladosporium	s__sphaerospermum
ASV94	N	N	p__Ascomycota	c__Saccharomycetes	o__Saccharomycetales	f__Debaryomycetaceae	g__Meyerozyma	s__carpophila
ASV1	NM	N	p__Ascomycota	c__Pezizomycetes	o__Pezizales	f__Pyronemataceae	g__Aleurina	unclassified
ASV1025	NM	N	p__Basidiomycota	c__Agaricomycetes	o__Polyporales	f__Fomitopsidaceae	g__Amyloporia	s__nivea
ASV106	NM	N	p__Ascomycota	c__Saccharomycetes	o__Saccharomycetales	f__Saccharomycetales_fam_Incertae_sedis	g__Candida	s__sake
ASV1063	NM	N	p__Basidiomycota	c__Agaricomycetes	unclassified	unclassified	unclassified	unclassified
ASV1078	NM	N	p__Ascomycota	c__Dothideomycetes	o__Mycosphaerellales	f__Teratosphaeriaceae	g__Austroafricana	s__parva
ASV108	NM	N	p__Ascomycota	c__Eurotiomycetes	o__Eurotiales	f__Aspergillaceae	g__Aspergillus	unclassified
ASV11	NM	N	p__Ascomycota	c__Saccharomycetes	o__Saccharomycetales	f__Saccharomycetaceae	g__Saccharomyces	s__cerevisiae
ASV110	NM	N	p__Basidiomycota	c__Agaricomycetes	o__Polyporales	f__Phanerochaetaceae	g__Bjerkandera	s__adusta
ASV113	NM	N	p__Ascomycota	c__Saccharomycetes	o__Saccharomycetales	f__Dipodascaceae	g__Yarrowia	s__alimentaria
ASV117	NM	N	p__Basidiomycota	c__Agaricomycetes	o__Trechisporales	f__Trechisporales_fam_Incertae_sedis	g__Sertulicium	s__lateclavigerum
ASV120	NM	N	p__Ascomycota	c__Dothideomycetes	o__Capnodiales	f__Cladosporiaceae	g__Cladosporium	unclassified
ASV121	NM	N	p__Ascomycota	c__Eurotiomycetes	o__Eurotiales	f__Aspergillaceae	g__Aspergillus	unclassified
ASV1212	NM	N	p__Ascomycota	c__Eurotiomycetes	o__Eurotiales	f__Aspergillaceae	g__Penicillium	s__salamorum
ASV122	NM	N	p__Ascomycota	c__Eurotiomycetes	o__Eurotiales	f__Aspergillaceae	g__Penicillium	s__citrinum
ASV123	NM	N	p__Ascomycota	c__Dothideomycetes	o__Pleosporales	f__Phaeosphaeriaceae	g__Phaeosphaeria	unclassified
ASV1254	NM	N	p__Basidiomycota	c__Agaricomycetes	o__Russulales	f__Stereaceae	g__Xylobolus	s__illudens
ASV126	NM	N	p__Basidiomycota	c__Tremellomycetes	o__Tremellales	f__Bulleribasidiaceae	g__Vishniacozyma	s__carnescens
ASV129	NM	N	p__Basidiomycota	c__Tremellomycetes	o__Filobasidiales	f__Filobasidiaceae	g__Filobasidium	s__oeirense
ASV1315	NM	N	p__Basidiomycota	c__Agaricomycetes	o__Polyporales	f__Phanerochaetaceae	g__Hyphodermella	s__corrugata
ASV136	NM	N	p__Ascomycota	c__Dothideomycetes	o__Mycosphaerellales	f__Teratosphaeriaceae	g__Neocatenulostroma	s__microsporum
ASV140	NM	N	p__Basidiomycota	c__Wallemiomycetes	o__Wallemiales	f__Wallemiaceae	g__Wallemia	s__sebi
ASV142	NM	N	p__Ascomycota	c__Dothideomycetes	o__Capnodiales	f__Cladosporiaceae	g__Cladosporium	s__dominicanum
ASV146	NM	N	p__Basidiomycota	c__Agaricomycetes	o__Trechisporales	f__Trechisporales_fam_Incertae_sedis	g__Sistotremastrum	s__guttuliferum
ASV15	NM	N	p__Basidiomycota	c__Wallemiomycetes	o__Wallemiales	f__Wallemiaceae	g__Wallemia	unclassified
ASV150	NM	N	p__Ascomycota	c__Dothideomycetes	o__Pleosporales	f__Pleosporaceae	g__Alternaria	s__infectoria
ASV153	NM	N	p__Ascomycota	c__Dothideomycetes	o__Capnodiales	f__Cladosporiaceae	g__Toxicocladosporium	s__glendoranum
ASV156	NM	N	p__Basidiomycota	c__Tremellomycetes	o__Tremellales	f__Bulleribasidiaceae	g__Vishniacozyma	s__heimaeyensis
ASV159	NM	N	p__Ascomycota	c__Sordariomycetes	o__Hypocreales	f__Nectriaceae	g__Fusarium	unclassified
ASV16	NM	N	p__Ascomycota	c__Saccharomycetes	o__Saccharomycetales	f__Saccharomycetales_fam_Incertae_sedis	g__Candida	s__sake
ASV162	NM	N	p__Ascomycota	c__Dothideomycetes	o__Capnodiales	f__Cladosporiaceae	g__Cladosporium	unclassified
ASV167	NM	N	p__Basidiomycota	c__Tremellomycetes	o__Filobasidiales	f__Filobasidiaceae	g__Filobasidium	s__floriforme
ASV169	NM	N	p__Basidiomycota	c__Malasseziomycetes	o__Malasseziales	f__Malasseziaceae	g__Malassezia	s__globosa
ASV17	NM	N	p__Ascomycota	c__Saccharomycetes	o__Saccharomycetales	f__Saccharomycetaceae	g__Saccharomyces	s__cerevisiae
ASV18	NM	N	p__Ascomycota	c__Dothideomycetes	o__Capnodiales	f__Cladosporiaceae	g__Cladosporium	unclassified
ASV181	NM	N	p__Ascomycota	c__Saccharomycetes	o__Saccharomycetales	f__Saccharomycetales_fam_Incertae_sedis	g__Candida	s__tropicalis
ASV187	NM	N	p__Basidiomycota	c__Agaricomycetes	o__Agaricales	f__Psathyrellaceae	g__Psathyrella	s__carinthiaca
ASV19	NM	N	p__Ascomycota	c__Dothideomycetes	o__Capnodiales	f__Cladosporiaceae	g__Cladosporium	s__herbarum
ASV190	NM	N	p__Basidiomycota	c__Tremellomycetes	o__Trichosporonales	f__Trichosporonaceae	g__Apiotrichum	s__otae
ASV191	NM	N	p__Basidiomycota	c__Malasseziomycetes	o__Malasseziales	f__Malasseziaceae	g__Malassezia	s__globosa
ASV195	NM	N	p__Ascomycota	c__Taphrinomycetes	o__Taphrinales	f__Protomycetaceae	g__Protomycetaceae_gen_Incertae_sedis	unclassified
ASV2	NM	N	p__Ascomycota	c__Dothideomycetes	o__Capnodiales	f__Cladosporiaceae	g__Cladosporium	unclassified
ASV201	NM	N	p__Basidiomycota	c__Agaricomycetes	o__Cantharellales	f__Clavulinaceae	g__Clavulinaceae_gen_Incertae_sedis	unclassified
ASV206	NM	N	p__Ascomycota	c__Eurotiomycetes	o__Eurotiales	f__Aspergillaceae	g__Penicillium	s__bialowiezense
ASV21	NM	N	p__Ascomycota	c__Dothideomycetes	o__Capnodiales	f__Cladosporiaceae	g__Cladosporium	unclassified
ASV210	NM	N	p__Ascomycota	c__Dothideomycetes	o__Capnodiales	f__Cladosporiaceae	g__Cladosporium	unclassified
ASV214	NM	N	p__Ascomycota	c__Dothideomycetes	o__Pleosporales	f__Phaeosphaeriaceae	g__Phaeosphaeria	s__caricicola
ASV22	NM	N	p__Basidiomycota	c__Agaricomycetes	o__Agaricales	f__Agaricaceae	g__Agaricus	s__bisporus
ASV222	NM	N	p__Ascomycota	c__Dothideomycetes	o__Capnodiales	f__Cladosporiaceae	g__Cladosporium	s__cladosporioides
ASV228	NM	N	p__Ascomycota	c__Sordariomycetes	o__Xylariales	f__Xylariales_fam_Incertae_sedis	g__Neophysalospora	s__eucalypti
ASV23	NM	N	p__Basidiomycota	c__Tremellomycetes	o__Filobasidiales	f__Filobasidiaceae	g__Filobasidium	s__magnum
ASV234	NM	N	p__Basidiomycota	c__Tremellomycetes	o__Cystofilobasidiales	f__Cystofilobasidiaceae	g__Cystofilobasidium	s__macerans
ASV237	NM	N	p__Basidiomycota	c__Tremellomycetes	o__Tremellales	f__Rhynchogastremataceae	g__Papiliotrema	s__flavescens
ASV239	NM	N	p__Basidiomycota	c__Agaricomycetes	o__Polyporales	f__Meruliaceae	g__Phlebia	s__tuberculata
ASV245	NM	N	p__Basidiomycota	c__Agaricostilbomycetes	o__Agaricostilbales	f__Agaricostilbaceae	g__Sterigmatomyces	s__halophilus
ASV248	NM	N	p__Ascomycota	c__Dothideomycetes	o__Pleosporales	f__Lophiostomataceae	g__Neovaginatispora	s__clematidis
ASV251	NM	N	p__Ascomycota	c__Leotiomycetes	unclassified	unclassified	unclassified	unclassified
ASV254	NM	N	p__Basidiomycota	c__Microbotryomycetes	o__Sporidiobolales	f__Sporidiobolaceae	g__Rhodosporidiobolus	s__odoratus
ASV257	NM	N	p__Ascomycota	c__Sordariomycetes	o__Xylariales	f__Xylariales_fam_Incertae_sedis	g__Neophysalospora	s__eucalypti
ASV262	NM	N	p__Basidiomycota	c__Agaricomycetes	o__Cantharellales	unclassified	unclassified	unclassified
ASV267	NM	N	p__Basidiomycota	c__Agaricomycetes	o__Cantharellales	f__Hydnaceae	unclassified	unclassified
ASV27	NM	N	p__Ascomycota	c__Dothideomycetes	o__Capnodiales	f__Cladosporiaceae	g__Cladosporium	unclassified
ASV273	NM	N	p__Ascomycota	c__Dothideomycetes	o__Capnodiales	f__Cladosporiaceae	g__Cladosporium	unclassified
ASV277	NM	N	p__Basidiomycota	c__Malasseziomycetes	o__Malasseziales	f__Malasseziaceae	g__Malassezia	s__arunalokei
ASV29	NM	N	p__Basidiomycota	c__Agaricomycetes	o__Polyporales	f__Polyporaceae	g__Trametes	s__versicolor
ASV292	NM	N	p__Basidiomycota	c__Agaricomycetes	o__Russulales	f__Peniophoraceae	g__Peniophora	s__rufomarginata
ASV3	NM	N	p__Basidiomycota	c__Microbotryomycetes	o__Sporidiobolales	f__Sporidiobolaceae	g__Rhodotorula	unclassified
ASV302	NM	N	p__Ascomycota	c__Dothideomycetes	o__Capnodiales	f__Cladosporiaceae	g__Cladosporium	s__sphaerospermum
ASV32	NM	N	p__Basidiomycota	c__Microbotryomycetes	o__Sporidiobolales	f__Sporidiobolaceae	g__Rhodotorula	s__dairenensis
ASV322	NM	N	p__Basidiomycota	c__Tremellomycetes	o__Tremellales	f__Bulleribasidiaceae	g__Vishniacozyma	s__victoriae
ASV323	NM	N	p__Basidiomycota	c__Microbotryomycetes	o__Sporidiobolales	f__Sporidiobolaceae	g__Sporobolomyces	s__roseus
ASV324	NM	N	p__Ascomycota	c__Dothideomycetes	o__Mycosphaerellales	f__Mycosphaerellaceae	g__Ramularia	s__stellenboschensis
ASV33	NM	N	p__Ascomycota	c__Leotiomycetes	o__Helotiales	f__Sclerotiniaceae	g__Botrytis	unclassified
ASV343	NM	N	p__Ascomycota	c__Saccharomycetes	o__Saccharomycetales	f__Debaryomycetaceae	g__Yamadazyma	s__triangularis
ASV353	NM	N	p__Basidiomycota	c__Agaricomycetes	o__Russulales	f__Peniophoraceae	g__Peniophora	unclassified
ASV359	NM	N	p__Ascomycota	c__Sordariomycetes	o__Hypocreales	f__Hypocreales_fam_Incertae_sedis	g__Acremonium	s__fusidioides
ASV36	NM	N	p__Basidiomycota	c__Cystobasidiomycetes	o__Cystobasidiales	f__Cystobasidiaceae	g__Cystobasidium	s__slooffiae
ASV362	NM	N	p__Ascomycota	c__Dothideomycetes	o__Capnodiales	f__Cladosporiaceae	g__Cladosporium	s__austrohemisphaericum
ASV3621	NM	N	p__Basidiomycota	c__Agaricomycetes	unclassified	unclassified	unclassified	unclassified
ASV38	NM	N	p__Ascomycota	c__Eurotiomycetes	o__Eurotiales	f__Aspergillaceae	g__Aspergillus	s__penicillioides
ASV380	NM	N	p__Basidiomycota	c__Tremellomycetes	o__Tremellales	f__Rhynchogastremataceae	g__Papiliotrema	s__aspenensis
ASV381	NM	N	p__Basidiomycota	c__Tremellomycetes	o__Cystofilobasidiales	f__Mrakiaceae	g__Itersonilia	s__pannonica
ASV384	NM	N	p__Basidiomycota	c__Agaricomycetes	o__Polyporales	f__Meruliaceae	g__Phlebia	s__rufa
ASV39	NM	N	unclassified	unclassified	unclassified	unclassified	unclassified	unclassified
ASV427	NM	N	p__Ascomycota	c__Leotiomycetes	o__Helotiales	f__Hyaloscyphaceae	g__Brunnipila	s__dumorum
ASV429	NM	N	p__Basidiomycota	c__Agaricomycetes	o__Agaricales	f__Strophariaceae	g__Deconica	s__horizontalis
ASV43	NM	N	p__Basidiomycota	c__Microbotryomycetes	o__Sporidiobolales	f__Sporidiobolaceae	g__Sporobolomyces	s__ruberrimus
ASV448	NM	N	p__Basidiomycota	c__Agaricomycetes	o__Polyporales	f__Meruliaceae	g__Phlebia	s__tuberculata
ASV45	NM	N	p__Basidiomycota	c__Wallemiomycetes	o__Wallemiales	f__Wallemiaceae	g__Wallemia	s__sebi
ASV46	NM	N	p__Basidiomycota	c__Tremellomycetes	o__Tremellales	f__Bulleribasidiaceae	g__Vishniacozyma	s__carnescens
ASV470	NM	N	p__Ascomycota	c__Dothideomycetes	o__Mycosphaerellales	f__Teratosphaeriaceae	g__Neocatenulostroma	s__microsporum
ASV478	NM	N	p__Basidiomycota	c__Tremellomycetes	o__Tremellales	f__Bulleribasidiaceae	g__Dioszegia	s__hungarica
ASV48	NM	N	p__Ascomycota	c__Saccharomycetes	o__Saccharomycetales	f__Debaryomycetaceae	g__Meyerozyma	s__carpophila
ASV485	NM	N	p__Basidiomycota	c__Cystobasidiomycetes	o__Cystobasidiales	f__Cystobasidiaceae	g__Cystobasidium	s__minutum
ASV491	NM	N	p__Ascomycota	c__Saccharomycetes	o__Saccharomycetales	f__Trichomonascaceae	g__Trichomonascus	unclassified
ASV493	NM	N	p__Basidiomycota	c__Agaricomycetes	o__Hymenochaetales	f__Rickenellaceae	g__Sidera	s__vulgaris
ASV496	NM	N	p__Ascomycota	c__Dothideomycetes	o__Capnodiales	f__Dissoconiaceae	g__Uwebraunia	s__dekkeri
ASV5	NM	N	p__Ascomycota	c__Saccharomycetes	o__Saccharomycetales	f__Saccharomycetales_fam_Incertae_sedis	g__Candida	s__parapsilosis
ASV51	NM	N	p__Basidiomycota	c__Malasseziomycetes	o__Malasseziales	f__Malasseziaceae	g__Malasseziaceae_gen_Incertae_sedis	unclassified
ASV52	NM	N	p__Ascomycota	c__Dothideomycetes	o__Capnodiales	f__Cladosporiaceae	g__Cladosporium	s__herbarum
ASV528	NM	N	p__Basidiomycota	c__Agaricomycetes	o__Russulales	f__Stereaceae	g__Stereum	s__hirsutum
ASV56	NM	N	p__Ascomycota	c__Eurotiomycetes	o__Eurotiales	f__Aspergillaceae	g__Aspergillus	s__versicolor
ASV565	NM	N	p__Ascomycota	c__Dothideomycetes	o__Capnodiales	f__Cladosporiaceae	g__Toxicocladosporium	s__irritans
ASV57	NM	N	p__Basidiomycota	c__Tremellomycetes	o__Cystofilobasidiales	f__Mrakiaceae	g__Tausonia	s__pullulans
ASV589	NM	N	p__Ascomycota	c__Sordariomycetes	o__Hypocreales	f__Nectriaceae	g__Fusarium	s__nurragi
ASV61	NM	N	p__Ascomycota	c__Dothideomycetes	o__Capnodiales	f__Cladosporiaceae	g__Cladosporium	s__endophyticum
ASV634	NM	N	p__Ascomycota	c__Sordariomycetes	o__Hypocreales	f__Nectriaceae	g__Fusarium	s__nurragi
ASV65	NM	N	p__Basidiomycota	c__Microbotryomycetes	o__Sporidiobolales	f__Sporidiobolaceae	g__Sporobolomyces	s__roseus
ASV66	NM	N	p__Ascomycota	c__Leotiomycetes	o__Thelebolales	f__Pseudeurotiaceae	g__Pseudeurotiaceae_gen_Incertae_sedis	unclassified
ASV69	NM	N	p__Basidiomycota	c__Agaricomycetes	o__Russulales	f__Stereaceae	g__Stereum	unclassified
ASV702	NM	N	p__Ascomycota	c__Sordariomycetes	o__Hypocreales	f__Hypocreales_fam_Incertae_sedis	g__Acremonium	s__sclerotigenum
ASV71	NM	N	p__Ascomycota	c__Saccharomycetes	o__Saccharomycetales	f__Saccharomycetaceae	g__Saccharomyces	s__cerevisiae
ASV73	NM	N	p__Ascomycota	c__Eurotiomycetes	o__Eurotiales	f__Aspergillaceae	g__Aspergillus	s__ruber
ASV753	NM	N	p__Basidiomycota	c__Agaricomycetes	o__Polyporales	f__Phanerochaetaceae	g__Phaeophlebiopsis	s__peniophoroides
ASV758	NM	N	p__Basidiomycota	c__Malasseziomycetes	o__Malasseziales	f__Malasseziaceae	g__Malassezia	s__globosa
ASV76	NM	N	p__Ascomycota	c__Saccharomycetes	o__Saccharomycetales	f__Saccharomycetales_fam_Incertae_sedis	g__Candida	s__sake
ASV78	NM	N	p__Basidiomycota	c__Tremellomycetes	o__Cystofilobasidiales	f__Cystofilobasidiaceae	g__Cystofilobasidium	s__capitatum
ASV794	NM	N	p__Basidiomycota	c__Agaricomycetes	o__Polyporales	f__Incrustoporiaceae	g__Skeletocutis	unclassified
ASV798	NM	N	p__Ascomycota	c__Sordariomycetes	unclassified	unclassified	unclassified	unclassified
ASV82	NM	N	p__Basidiomycota	c__Tremellomycetes	o__Filobasidiales	f__Filobasidiaceae	g__Naganishia	s__globosa
ASV84	NM	N	p__Basidiomycota	c__Microbotryomycetes	o__Sporidiobolales	f__Sporidiobolaceae	g__Rhodotorula	s__diobovata
ASV85	NM	N	p__Basidiomycota	c__Microbotryomycetes	o__Sporidiobolales	f__Sporidiobolaceae	g__Sporobolomyces	s__roseus
ASV853	NM	N	p__Basidiomycota	c__Microbotryomycetes	o__Sporidiobolales	f__Sporidiobolaceae	g__Rhodotorula	s__graminis
ASV87	NM	N	p__Basidiomycota	c__Tremellomycetes	o__Filobasidiales	f__Filobasidiaceae	g__Filobasidium	s__chernovii
ASV894	NM	N	p__Ascomycota	c__Dothideomycetes	o__Mycosphaerellales	f__Mycosphaerellaceae	g__Ramularia	s__hydrangeae-macrophyllae
ASV95	NM	N	p__Basidiomycota	c__Tremellomycetes	o__Filobasidiales	f__Filobasidiaceae	g__Filobasidium	s__wieringae
ASV96	NM	N	p__Ascomycota	c__Eurotiomycetes	o__Eurotiales	f__Aspergillaceae	g__Aspergillus	s__conicus
ASV99	NM	N	p__Basidiomycota	c__Cystobasidiomycetes	o__Cystobasidiomycetes_ord_Incertae_sedis	f__Symmetrosporaceae	g__Symmetrospora	s__oryzicola

## Sheet: ARAS
	Niche	Keystone	Phylum	Class	Order	Family	Genus	Species
ASV10	M	Y	p__Ascomycota	c__Saccharomycetes	o__Saccharomycetales	f__Debaryomycetaceae	g__Debaryomyces	unclassified
ASV13	NM	Y	p__Ascomycota	c__Dothideomycetes	o__Capnodiales	f__Cladosporiaceae	g__Cladosporium	unclassified
ASV14	N	Y	p__Ascomycota	c__Dothideomycetes	o__Capnodiales	f__Cladosporiaceae	g__Cladosporium	unclassified
ASV148	NM	Y	p__Basidiomycota	c__Agaricomycetes	o__Polyporales	f__Fomitopsidaceae	g__Laetiporus	unclassified
ASV168	N	Y	p__Basidiomycota	c__Agaricostilbomycetes	o__Agaricostilbales	f__Agaricostilbaceae	g__Sterigmatomyces	s__halophilus
ASV171	NM	Y	p__Basidiomycota	c__Agaricomycetes	o__Hymenochaetales	f__Rickenellaceae	g__Sidera	s__vulgaris
ASV278	NM	Y	p__Basidiomycota	c__Agaricomycetes	o__Polyporales	f__Meruliaceae	g__Mycoacia	s__uda
ASV28	N	Y	p__Ascomycota	c__Dothideomycetes	o__Capnodiales	f__Cladosporiaceae	g__Cladosporium	s__endophyticum
ASV280	NM	Y	p__Basidiomycota	c__Agaricomycetes	o__Cantharellales	f__Hydnaceae	g__Sistotrema	s__brinkmannii
ASV448	NM	Y	p__Basidiomycota	c__Agaricomycetes	o__Polyporales	f__Meruliaceae	g__Phlebia	s__tuberculata
ASV54	NM	Y	p__Basidiomycota	c__Agaricomycetes	o__Polyporales	f__Meruliaceae	g__Phlebia	s__rufa
ASV83	N	Y	p__Ascomycota	c__Dothideomycetes	o__Capnodiales	f__Cladosporiaceae	g__Cladosporium	s__dominicanum
ASV1	M	N	p__Ascomycota	c__Pezizomycetes	o__Pezizales	f__Pyronemataceae	g__Aleurina	unclassified
ASV100	NM	N	p__Basidiomycota	c__Malasseziomycetes	o__Malasseziales	f__Malasseziaceae	g__Malassezia	s__globosa
ASV1015	N	N	p__Basidiomycota	c__Microbotryomycetes	o__Microbotryomycetes_ord_Incertae_sedis	f__Microbotryomycetes_fam_Incertae_sedis	g__Curvibasidium	s__cygneicollum
ASV106	M	N	p__Ascomycota	c__Saccharomycetes	o__Saccharomycetales	f__Saccharomycetales_fam_Incertae_sedis	g__Candida	s__sake
ASV108	NM	N	p__Ascomycota	c__Eurotiomycetes	o__Eurotiales	f__Aspergillaceae	g__Aspergillus	unclassified
ASV11	M	N	p__Ascomycota	c__Saccharomycetes	o__Saccharomycetales	f__Saccharomycetaceae	g__Saccharomyces	s__cerevisiae
ASV110	NM	N	p__Basidiomycota	c__Agaricomycetes	o__Polyporales	f__Phanerochaetaceae	g__Bjerkandera	s__adusta
ASV111	M	N	p__Ascomycota	c__Dothideomycetes	o__Pleosporales	f__Didymosphaeriaceae	g__Pseudopithomyces	s__angolensis
ASV112	NM	N	p__Ascomycota	c__Leotiomycetes	o__Helotiales	f__Sclerotiniaceae	g__Botrytis	s__caroliniana
ASV113	NM	N	p__Ascomycota	c__Saccharomycetes	o__Saccharomycetales	f__Dipodascaceae	g__Yarrowia	s__alimentaria
ASV117	NM	N	p__Basidiomycota	c__Agaricomycetes	o__Trechisporales	f__Trechisporales_fam_Incertae_sedis	g__Sertulicium	s__lateclavigerum
ASV1180	NM	N	p__Basidiomycota	c__Tremellomycetes	o__Tremellales	f__Rhynchogastremataceae	g__Papiliotrema	s__fonsecae
ASV120	M	N	p__Ascomycota	c__Dothideomycetes	o__Capnodiales	f__Cladosporiaceae	g__Cladosporium	unclassified
ASV121	N	N	p__Ascomycota	c__Eurotiomycetes	o__Eurotiales	f__Aspergillaceae	g__Aspergillus	unclassified
ASV122	M	N	p__Ascomycota	c__Eurotiomycetes	o__Eurotiales	f__Aspergillaceae	g__Penicillium	s__citrinum
ASV123	N	N	p__Ascomycota	c__Dothideomycetes	o__Pleosporales	f__Phaeosphaeriaceae	g__Phaeosphaeria	unclassified
ASV125	N	N	p__Basidiomycota	c__Cystobasidiomycetes	o__Cystobasidiales	f__Cystobasidiaceae	g__Cystobasidium	s__slooffiae
ASV129	NM	N	p__Basidiomycota	c__Tremellomycetes	o__Filobasidiales	f__Filobasidiaceae	g__Filobasidium	s__oeirense
ASV131	NM	N	p__Ascomycota	c__Eurotiomycetes	o__Eurotiales	f__Aspergillaceae	g__Penicillium	unclassified
ASV134	N	N	p__Ascomycota	c__Eurotiomycetes	o__Eurotiales	f__Aspergillaceae	g__Aspergillus	s__versicolor
ASV135	NM	N	p__Basidiomycota	c__Microbotryomycetes	o__Sporidiobolales	f__Sporidiobolaceae	g__Rhodotorula	s__dairenensis
ASV136	NM	N	p__Ascomycota	c__Dothideomycetes	o__Mycosphaerellales	f__Teratosphaeriaceae	g__Neocatenulostroma	s__microsporum
ASV140	N	N	p__Basidiomycota	c__Wallemiomycetes	o__Wallemiales	f__Wallemiaceae	g__Wallemia	s__sebi
ASV142	NM	N	p__Ascomycota	c__Dothideomycetes	o__Capnodiales	f__Cladosporiaceae	g__Cladosporium	s__dominicanum
ASV145	NM	N	p__Basidiomycota	c__Tremellomycetes	o__Trichosporonales	f__Trichosporonaceae	g__Cutaneotrichosporon	s__curvatum
ASV146	NM	N	p__Basidiomycota	c__Agaricomycetes	o__Trechisporales	f__Trechisporales_fam_Incertae_sedis	g__Sistotremastrum	s__guttuliferum
ASV15	N	N	p__Basidiomycota	c__Wallemiomycetes	o__Wallemiales	f__Wallemiaceae	g__Wallemia	unclassified
ASV150	NM	N	p__Ascomycota	c__Dothideomycetes	o__Pleosporales	f__Pleosporaceae	g__Alternaria	s__infectoria
ASV154	M	N	p__Basidiomycota	c__Tremellomycetes	o__Cystofilobasidiales	f__Mrakiaceae	g__Udeniomyces	s__pyricola
ASV155	NM	N	p__Basidiomycota	c__Tremellomycetes	o__Trichosporonales	f__Trichosporonaceae	g__Cutaneotrichosporon	unclassified
ASV156	NM	N	p__Basidiomycota	c__Tremellomycetes	o__Tremellales	f__Bulleribasidiaceae	g__Vishniacozyma	s__heimaeyensis
ASV159	NM	N	p__Ascomycota	c__Sordariomycetes	o__Hypocreales	f__Nectriaceae	g__Fusarium	unclassified
ASV16	NM	N	p__Ascomycota	c__Saccharomycetes	o__Saccharomycetales	f__Saccharomycetales_fam_Incertae_sedis	g__Candida	s__sake
ASV160	NM	N	p__Ascomycota	c__Eurotiomycetes	o__Eurotiales	f__Aspergillaceae	g__Aspergillus	s__intermedius
ASV161	N	N	p__Basidiomycota	c__Agaricomycetes	o__Cantharellales	f__Hydnaceae	g__Sistotrema	s__brinkmannii
ASV162	M	N	p__Ascomycota	c__Dothideomycetes	o__Capnodiales	f__Cladosporiaceae	g__Cladosporium	unclassified
ASV164	NM	N	p__Ascomycota	c__Sordariomycetes	o__Hypocreales	f__Nectriaceae	g__Fusarium	unclassified
ASV167	NM	N	p__Basidiomycota	c__Tremellomycetes	o__Filobasidiales	f__Filobasidiaceae	g__Filobasidium	s__floriforme
ASV169	M	N	p__Basidiomycota	c__Malasseziomycetes	o__Malasseziales	f__Malasseziaceae	g__Malassezia	s__globosa
ASV17	M	N	p__Ascomycota	c__Saccharomycetes	o__Saccharomycetales	f__Saccharomycetaceae	g__Saccharomyces	s__cerevisiae
ASV176	NM	N	p__Basidiomycota	c__Cystobasidiomycetes	o__Cystobasidiomycetes_ord_Incertae_sedis	f__Symmetrosporaceae	g__Symmetrospora	s__symmetrica
ASV178	N	N	p__Basidiomycota	c__Tremellomycetes	o__Cystofilobasidiales	f__Mrakiaceae	g__Itersonilia	s__perplexans
ASV18	NM	N	p__Ascomycota	c__Dothideomycetes	o__Capnodiales	f__Cladosporiaceae	g__Cladosporium	unclassified
ASV180	N	N	p__Ascomycota	c__Leotiomycetes	o__Thelebolales	f__Pseudeurotiaceae	g__Pseudeurotiaceae_gen_Incertae_sedis	unclassified
ASV183	NM	N	p__Basidiomycota	c__Tremellomycetes	o__Tremellales	f__Bulleribasidiaceae	g__Vishniacozyma	s__foliicola
ASV186	NM	N	p__Ascomycota	c__Saccharomycetes	o__Saccharomycetales	unclassified	unclassified	unclassified
ASV188	M	N	p__Ascomycota	c__Sordariomycetes	o__Hypocreales	f__Nectriaceae	g__Fusarium	unclassified
ASV19	NM	N	p__Ascomycota	c__Dothideomycetes	o__Capnodiales	f__Cladosporiaceae	g__Cladosporium	s__herbarum
ASV191	NM	N	p__Basidiomycota	c__Malasseziomycetes	o__Malasseziales	f__Malasseziaceae	g__Malassezia	s__globosa
ASV192	M	N	p__Basidiomycota	c__Malasseziomycetes	o__Malasseziales	f__Malasseziaceae	g__Malassezia	s__restricta
ASV198	NM	N	p__Ascomycota	c__Dothideomycetes	o__Capnodiales	f__Neodevriesiaceae	g__Neodevriesia	s__fraserae
ASV2	NM	N	p__Ascomycota	c__Dothideomycetes	o__Capnodiales	f__Cladosporiaceae	g__Cladosporium	unclassified
ASV20	N	N	p__Ascomycota	c__Eurotiomycetes	o__Eurotiales	f__Aspergillaceae	g__Aspergillus	s__ruber
ASV206	N	N	p__Ascomycota	c__Eurotiomycetes	o__Eurotiales	f__Aspergillaceae	g__Penicillium	s__bialowiezense
ASV21	NM	N	p__Ascomycota	c__Dothideomycetes	o__Capnodiales	f__Cladosporiaceae	g__Cladosporium	unclassified
ASV210	N	N	p__Ascomycota	c__Dothideomycetes	o__Capnodiales	f__Cladosporiaceae	g__Cladosporium	unclassified
ASV214	NM	N	p__Ascomycota	c__Dothideomycetes	o__Pleosporales	f__Phaeosphaeriaceae	g__Phaeosphaeria	s__caricicola
ASV223	N	N	p__Ascomycota	c__Saccharomycetes	o__Saccharomycetales	f__Debaryomycetaceae	g__Lodderomyces	s__elongisporus
ASV229	N	N	p__Basidiomycota	c__Tremellomycetes	o__Cystofilobasidiales	f__Mrakiaceae	g__Tausonia	s__pullulans
ASV23	NM	N	p__Basidiomycota	c__Tremellomycetes	o__Filobasidiales	f__Filobasidiaceae	g__Filobasidium	s__magnum
ASV231	N	N	p__Ascomycota	c__Dothideomycetes	o__Mycosphaerellales	f__Mycosphaerellaceae	g__Ramularia	unclassified
ASV235	NM	N	p__Ascomycota	c__Dothideomycetes	o__Pleosporales	f__Pleosporaceae	g__Stemphylium	s__vesicarium
ASV236	NM	N	p__Basidiomycota	c__Malasseziomycetes	o__Malasseziales	f__Malasseziaceae	g__Malassezia	s__globosa
ASV237	NM	N	p__Basidiomycota	c__Tremellomycetes	o__Tremellales	f__Rhynchogastremataceae	g__Papiliotrema	s__flavescens
ASV238	NM	N	p__Basidiomycota	c__Malasseziomycetes	o__Malasseziales	f__Malasseziaceae	g__Malassezia	s__restricta
ASV239	NM	N	p__Basidiomycota	c__Agaricomycetes	o__Polyporales	f__Meruliaceae	g__Phlebia	s__tuberculata
ASV24	N	N	p__Ascomycota	c__Dothideomycetes	o__Pleosporales	f__Pleosporaceae	g__Alternaria	s__tenuissima
ASV245	NM	N	p__Basidiomycota	c__Agaricostilbomycetes	o__Agaricostilbales	f__Agaricostilbaceae	g__Sterigmatomyces	s__halophilus
ASV248	N	N	p__Ascomycota	c__Dothideomycetes	o__Pleosporales	f__Lophiostomataceae	g__Neovaginatispora	s__clematidis
ASV254	NM	N	p__Basidiomycota	c__Microbotryomycetes	o__Sporidiobolales	f__Sporidiobolaceae	g__Rhodosporidiobolus	s__odoratus
ASV26	NM	N	p__Basidiomycota	c__Wallemiomycetes	o__Wallemiales	f__Wallemiaceae	g__Wallemia	unclassified
ASV267	N	N	p__Basidiomycota	c__Agaricomycetes	o__Cantharellales	f__Hydnaceae	unclassified	unclassified
ASV269	NM	N	p__Basidiomycota	c__Agaricomycetes	o__Russulales	f__Stereaceae	g__Stereum	s__hirsutum
ASV27	NM	N	p__Ascomycota	c__Dothideomycetes	o__Capnodiales	f__Cladosporiaceae	g__Cladosporium	unclassified
ASV271	NM	N	p__Ascomycota	c__Dothideomycetes	o__Mycosphaerellales	f__Mycosphaerellaceae	g__Ramularia	s__eucalypti
ASV273	N	N	p__Ascomycota	c__Dothideomycetes	o__Capnodiales	f__Cladosporiaceae	g__Cladosporium	unclassified
ASV277	NM	N	p__Basidiomycota	c__Malasseziomycetes	o__Malasseziales	f__Malasseziaceae	g__Malassezia	s__arunalokei
ASV285	NM	N	p__Basidiomycota	c__Tremellomycetes	o__Filobasidiales	f__Filobasidiaceae	g__Naganishia	s__albida
ASV286	NM	N	p__Basidiomycota	c__Microbotryomycetes	o__Microbotryomycetes_ord_Incertae_sedis	f__Microbotryomycetes_fam_Incertae_sedis	g__Curvibasidium	s__cygneicollum
ASV288	NM	N	p__Basidiomycota	c__Agaricomycetes	o__Russulales	f__Peniophoraceae	g__Peniophora	unclassified
ASV29	NM	N	p__Basidiomycota	c__Agaricomycetes	o__Polyporales	f__Polyporaceae	g__Trametes	s__versicolor
ASV292	NM	N	p__Basidiomycota	c__Agaricomycetes	o__Russulales	f__Peniophoraceae	g__Peniophora	s__rufomarginata
ASV299	NM	N	p__Ascomycota	c__Saccharomycetes	o__Saccharomycetales	f__Metschnikowiaceae	g__Clavispora	s__lusitaniae
ASV3	NM	N	p__Basidiomycota	c__Microbotryomycetes	o__Sporidiobolales	f__Sporidiobolaceae	g__Rhodotorula	unclassified
ASV30	NM	N	p__Basidiomycota	c__Tremellomycetes	o__Filobasidiales	f__Filobasidiaceae	g__Naganishia	s__diffluens
ASV305	NM	N	p__Ascomycota	c__Sordariomycetes	o__Hypocreales	f__Nectriaceae	g__Fusarium	s__equiseti
ASV306	NM	N	p__Basidiomycota	c__Agaricomycetes	o__Polyporales	f__Ganodermataceae	g__Ganoderma	s__adspersum
ASV309	N	N	p__Basidiomycota	c__Microbotryomycetes	o__Microbotryomycetes_ord_Incertae_sedis	f__Chrysozymaceae	g__Sampaiozyma	s__vanillica
ASV31	N	N	p__Ascomycota	c__Eurotiomycetes	o__Eurotiales	f__Aspergillaceae	g__Penicillium	s__neocrassum
ASV310	NM	N	p__Basidiomycota	c__Agaricomycetes	o__Polyporales	f__Phanerochaetaceae	g__Phlebiopsis	unclassified
ASV311	NM	N	p__Basidiomycota	c__Agaricostilbomycetes	o__Agaricostilbales	f__Agaricostilbaceae	g__Pseudobensingtonia	s__fusiformis
ASV313	N	N	p__Basidiomycota	c__Cystobasidiomycetes	o__Cystobasidiales	f__Cystobasidiaceae	g__Cystobasidium	unclassified
ASV317	N	N	p__Ascomycota	c__Dothideomycetes	o__Capnodiales	f__Cladosporiaceae	g__Toxicocladosporium	s__irritans
ASV32	N	N	p__Basidiomycota	c__Microbotryomycetes	o__Sporidiobolales	f__Sporidiobolaceae	g__Rhodotorula	s__dairenensis
ASV321	N	N	p__Ascomycota	c__Dothideomycetes	unclassified	unclassified	unclassified	unclassified
ASV323	N	N	p__Basidiomycota	c__Microbotryomycetes	o__Sporidiobolales	f__Sporidiobolaceae	g__Sporobolomyces	s__roseus
ASV326	N	N	p__Ascomycota	c__Leotiomycetes	unclassified	unclassified	unclassified	unclassified
ASV327	N	N	p__Ascomycota	c__Sordariomycetes	o__Hypocreales	f__Hypocreales_fam_Incertae_sedis	g__Acremonium	s__charticola
ASV33	N	N	p__Ascomycota	c__Leotiomycetes	o__Helotiales	f__Sclerotiniaceae	g__Botrytis	unclassified
ASV34	M	N	p__Basidiomycota	c__Microbotryomycetes	o__Sporidiobolales	f__Sporidiobolaceae	g__Rhodotorula	s__diobovata
ASV343	NM	N	p__Ascomycota	c__Saccharomycetes	o__Saccharomycetales	f__Debaryomycetaceae	g__Yamadazyma	s__triangularis
ASV346	M	N	p__Ascomycota	c__Saccharomycetes	o__Saccharomycetales	f__Saccharomycodaceae	g__Hanseniaspora	s__uvarum
ASV347	NM	N	p__Basidiomycota	c__Agaricomycetes	o__Russulales	f__Peniophoraceae	g__Peniophora	unclassified
ASV348	NM	N	p__Basidiomycota	c__Cystobasidiomycetes	o__Cystobasidiales	f__Cystobasidiaceae	g__Cystobasidium	s__minutum
ASV35	NM	N	p__Basidiomycota	c__Microbotryomycetes	o__Sporidiobolales	f__Sporidiobolaceae	g__Rhodotorula	s__babjevae
ASV350	N	N	p__Basidiomycota	c__Cystobasidiomycetes	o__Cystobasidiomycetes_ord_Incertae_sedis	f__Symmetrosporaceae	g__Symmetrospora	unclassified
ASV356	NM	N	p__Ascomycota	c__Saccharomycetes	o__Saccharomycetales	f__Dipodascaceae	g__Geotrichum	s__candidum
ASV36	NM	N	p__Basidiomycota	c__Cystobasidiomycetes	o__Cystobasidiales	f__Cystobasidiaceae	g__Cystobasidium	s__slooffiae
ASV362	N	N	p__Ascomycota	c__Dothideomycetes	o__Capnodiales	f__Cladosporiaceae	g__Cladosporium	s__austrohemisphaericum
ASV367	NM	N	p__Basidiomycota	c__Agaricomycetes	o__Agaricales	f__Physalacriaceae	g__Cylindrobasidium	s__torrendii
ASV37	NM	N	p__Basidiomycota	c__Tremellomycetes	o__Tremellales	f__Cryptococcaceae	g__Cryptococcus	s__uniguttulatus
ASV370	NM	N	p__Ascomycota	c__Dothideomycetes	o__Pleosporales	f__Pleosporaceae	g__Alternaria	s__infectoria
ASV38	NM	N	p__Ascomycota	c__Eurotiomycetes	o__Eurotiales	f__Aspergillaceae	g__Aspergillus	s__penicillioides
ASV388	M	N	p__Ascomycota	c__Saccharomycetes	o__Saccharomycetales	f__Debaryomycetaceae	g__Debaryomyces	unclassified
ASV39	NM	N	unclassified	unclassified	unclassified	unclassified	unclassified	unclassified
ASV391	N	N	p__Ascomycota	c__Eurotiomycetes	o__Eurotiales	f__Aspergillaceae	g__Penicillium	s__lapidosum
ASV401	N	N	p__Basidiomycota	c__Microbotryomycetes	o__Sporidiobolales	f__Sporidiobolaceae	g__Sporobolomyces	s__roseus
ASV41	N	N	p__Ascomycota	c__Eurotiomycetes	o__Eurotiales	f__Aspergillaceae	g__Penicillium	s__lapidosum
ASV414	N	N	p__Ascomycota	c__Dothideomycetes	o__Capnodiales	f__Neodevriesiaceae	g__Neodevriesia	s__fraserae
ASV427	NM	N	p__Ascomycota	c__Leotiomycetes	o__Helotiales	f__Hyaloscyphaceae	g__Brunnipila	s__dumorum
ASV43	N	N	p__Basidiomycota	c__Microbotryomycetes	o__Sporidiobolales	f__Sporidiobolaceae	g__Sporobolomyces	s__ruberrimus
ASV433	NM	N	p__Ascomycota	c__Dothideomycetes	o__Mycosphaerellales	f__Mycosphaerellaceae	g__Mycosphaerella	s__molleriana
ASV44	N	N	p__Ascomycota	c__Eurotiomycetes	o__Eurotiales	f__Aspergillaceae	g__Penicillium	s__neocrassum
ASV443	NM	N	p__Ascomycota	c__Dothideomycetes	o__Mycosphaerellales	f__Mycosphaerellaceae	unclassified	unclassified
ASV444	NM	N	p__Basidiomycota	c__Malasseziomycetes	o__Malasseziales	f__Malasseziaceae	g__Malassezia	s__globosa
ASV449	NM	N	p__Ascomycota	c__Dothideomycetes	o__Pleosporales	f__Pyrenochaetopsidaceae	g__Xenopyrenochaetopsis	s__pratorum
ASV45	N	N	p__Basidiomycota	c__Wallemiomycetes	o__Wallemiales	f__Wallemiaceae	g__Wallemia	s__sebi
ASV450	NM	N	p__Ascomycota	unclassified	unclassified	unclassified	unclassified	unclassified
ASV46	N	N	p__Basidiomycota	c__Tremellomycetes	o__Tremellales	f__Bulleribasidiaceae	g__Vishniacozyma	s__carnescens
ASV469	NM	N	p__Ascomycota	c__Dothideomycetes	o__Pleosporales	f__Cucurbitariaceae	g__Pyrenochaetopsis	s__leptospora
ASV470	N	N	p__Ascomycota	c__Dothideomycetes	o__Mycosphaerellales	f__Teratosphaeriaceae	g__Neocatenulostroma	s__microsporum
ASV478	N	N	p__Basidiomycota	c__Tremellomycetes	o__Tremellales	f__Bulleribasidiaceae	g__Dioszegia	s__hungarica
ASV48	NM	N	p__Ascomycota	c__Saccharomycetes	o__Saccharomycetales	f__Debaryomycetaceae	g__Meyerozyma	s__carpophila
ASV488	NM	N	p__Basidiomycota	c__Cystobasidiomycetes	o__Cystobasidiales	f__Cystobasidiaceae	g__Cystobasidium	s__slooffiae
ASV49	N	N	p__Ascomycota	c__Eurotiomycetes	o__Eurotiales	f__Aspergillaceae	g__Aspergillus	unclassified
ASV490	NM	N	p__Basidiomycota	c__Tremellomycetes	o__Tremellales	f__Bulleribasidiaceae	g__Vishniacozyma	s__dimennae
ASV491	NM	N	p__Ascomycota	c__Saccharomycetes	o__Saccharomycetales	f__Trichomonascaceae	g__Trichomonascus	unclassified
ASV494	N	N	p__Basidiomycota	c__Agaricomycetes	o__Cantharellales	f__Hydnaceae	g__Sistotrema	s__brinkmannii
ASV496	N	N	p__Ascomycota	c__Dothideomycetes	o__Capnodiales	f__Dissoconiaceae	g__Uwebraunia	s__dekkeri
ASV5	NM	N	p__Ascomycota	c__Saccharomycetes	o__Saccharomycetales	f__Saccharomycetales_fam_Incertae_sedis	g__Candida	s__parapsilosis
ASV50	NM	N	p__Basidiomycota	c__Agaricomycetes	o__Agaricales	f__Schizophyllaceae	g__Schizophyllum	s__commune
ASV51	N	N	p__Basidiomycota	c__Malasseziomycetes	o__Malasseziales	f__Malasseziaceae	g__Malasseziaceae_gen_Incertae_sedis	unclassified
ASV52	NM	N	p__Ascomycota	c__Dothideomycetes	o__Capnodiales	f__Cladosporiaceae	g__Cladosporium	s__herbarum
ASV524	M	N	p__Ascomycota	c__Dothideomycetes	o__Dothideales	f__Saccotheciaceae	g__Selenophoma	s__mahoniae
ASV528	NM	N	p__Basidiomycota	c__Agaricomycetes	o__Russulales	f__Stereaceae	g__Stereum	s__hirsutum
ASV53	N	N	p__Ascomycota	c__Dothideomycetes	o__Capnodiales	f__Cladosporiaceae	g__Cladosporium	s__endophyticum
ASV540	NM	N	p__Ascomycota	c__Dothideomycetes	unclassified	unclassified	unclassified	unclassified
ASV55	NM	N	p__Basidiomycota	c__Tremellomycetes	o__Tremellales	f__Bulleribasidiaceae	g__Vishniacozyma	s__victoriae
ASV56	NM	N	p__Ascomycota	c__Eurotiomycetes	o__Eurotiales	f__Aspergillaceae	g__Aspergillus	s__versicolor
ASV561	N	N	p__Basidiomycota	c__Cystobasidiomycetes	o__Cystobasidiomycetes_ord_Incertae_sedis	f__Buckleyzymaceae	g__Buckleyzyma	s__aurantiaca
ASV57	M	N	p__Basidiomycota	c__Tremellomycetes	o__Cystofilobasidiales	f__Mrakiaceae	g__Tausonia	s__pullulans
ASV58	NM	N	p__Basidiomycota	c__Wallemiomycetes	o__Wallemiales	f__Wallemiaceae	g__Wallemia	unclassified
ASV589	NM	N	p__Ascomycota	c__Sordariomycetes	o__Hypocreales	f__Nectriaceae	g__Fusarium	s__nurragi
ASV6	N	N	p__Basidiomycota	c__Wallemiomycetes	o__Wallemiales	f__Wallemiaceae	g__Wallemia	s__muriae
ASV61	NM	N	p__Ascomycota	c__Dothideomycetes	o__Capnodiales	f__Cladosporiaceae	g__Cladosporium	s__endophyticum
ASV623	NM	N	p__Basidiomycota	c__Agaricomycetes	o__Russulales	f__Peniophoraceae	g__Peniophora	s__pithya
ASV65	NM	N	p__Basidiomycota	c__Microbotryomycetes	o__Sporidiobolales	f__Sporidiobolaceae	g__Sporobolomyces	s__roseus
ASV661	NM	N	p__Ascomycota	c__Dothideomycetes	o__Capnodiales	f__Capnodiales_fam_Incertae_sedis	g__Capnodiales_gen_Incertae_sedis	unclassified
ASV664	NM	N	p__Ascomycota	c__Dothideomycetes	o__Mycosphaerellales	f__Extremaceae	g__Vermiconia	s__antarctica
ASV67	NM	N	p__Ascomycota	c__Saccharomycetes	o__Saccharomycetales	f__Metschnikowiaceae	g__Clavispora	s__lusitaniae
ASV671	N	N	p__Ascomycota	c__Leotiomycetes	o__Helotiales	f__Hyaloscyphaceae	g__Hyphodiscus	unclassified
ASV69	NM	N	p__Basidiomycota	c__Agaricomycetes	o__Russulales	f__Stereaceae	g__Stereum	unclassified
ASV7	NM	N	p__Basidiomycota	c__Malasseziomycetes	o__Malasseziales	f__Malasseziaceae	g__Malassezia	s__restricta
ASV70	NM	N	p__Basidiomycota	c__Wallemiomycetes	o__Wallemiales	f__Wallemiaceae	g__Wallemia	unclassified
ASV71	M	N	p__Ascomycota	c__Saccharomycetes	o__Saccharomycetales	f__Saccharomycetaceae	g__Saccharomyces	s__cerevisiae
ASV720	N	N	p__Ascomycota	c__Dothideomycetes	o__Mycosphaerellales	f__Teratosphaeriaceae	g__Neocatenulostroma	s__microsporum
ASV722	N	N	p__Basidiomycota	c__Wallemiomycetes	o__Wallemiales	f__Wallemiaceae	g__Wallemia	s__ichthyophaga
ASV73	NM	N	p__Ascomycota	c__Eurotiomycetes	o__Eurotiales	f__Aspergillaceae	g__Aspergillus	s__ruber
ASV769	N	N	p__Basidiomycota	c__Agaricomycetes	o__Atheliales	f__Tylosporaceae	g__Tylosporaceae_gen_Incertae_sedis	unclassified
ASV78	NM	N	p__Basidiomycota	c__Tremellomycetes	o__Cystofilobasidiales	f__Cystofilobasidiaceae	g__Cystofilobasidium	s__capitatum
ASV783	NM	N	p__Ascomycota	c__Dothideomycetes	o__Capnodiales	f__Cladosporiaceae	g__Cladosporium	s__fusiforme
ASV786	NM	N	p__Basidiomycota	c__Agaricomycetes	o__Russulales	f__Stereaceae	g__Xylobolus	s__illudens
ASV79	M	N	p__Ascomycota	c__Dothideomycetes	o__Dothideales	f__Saccotheciaceae	g__Aureobasidium	s__pullulans
ASV8	M	N	p__Ascomycota	c__Dothideomycetes	o__Pleosporales	f__Pleosporaceae	g__Alternaria	s__tenuissima
ASV80	N	N	p__Basidiomycota	c__Tremellomycetes	o__Tremellales	f__Bulleraceae	g__Bullera	s__alba
ASV808	N	N	p__Ascomycota	c__Leotiomycetes	o__Helotiales	f__Loramycetaceae	unclassified	unclassified
ASV82	NM	N	p__Basidiomycota	c__Tremellomycetes	o__Filobasidiales	f__Filobasidiaceae	g__Naganishia	s__globosa
ASV84	NM	N	p__Basidiomycota	c__Microbotryomycetes	o__Sporidiobolales	f__Sporidiobolaceae	g__Rhodotorula	s__diobovata
ASV85	NM	N	p__Basidiomycota	c__Microbotryomycetes	o__Sporidiobolales	f__Sporidiobolaceae	g__Sporobolomyces	s__roseus
ASV87	NM	N	p__Basidiomycota	c__Tremellomycetes	o__Filobasidiales	f__Filobasidiaceae	g__Filobasidium	s__chernovii
ASV88	NM	N	p__Basidiomycota	c__Tremellomycetes	o__Filobasidiales	f__Filobasidiaceae	g__Naganishia	s__diffluens
ASV9	N	N	p__Ascomycota	c__Dothideomycetes	o__Capnodiales	f__Cladosporiaceae	g__Cladosporium	s__sphaerospermum
ASV92	M	N	p__Basidiomycota	c__Agaricomycetes	o__Polyporales	f__Irpicaceae	g__Irpex	s__lacteus
ASV94	N	N	p__Ascomycota	c__Saccharomycetes	o__Saccharomycetales	f__Debaryomycetaceae	g__Meyerozyma	s__carpophila
ASV95	NM	N	p__Basidiomycota	c__Tremellomycetes	o__Filobasidiales	f__Filobasidiaceae	g__Filobasidium	s__wieringae
ASV96	NM	N	p__Ascomycota	c__Eurotiomycetes	o__Eurotiales	f__Aspergillaceae	g__Aspergillus	s__conicus
ASV98	NM	N	p__Ascomycota	c__Dothideomycetes	o__Pleosporales	f__Didymosphaeriaceae	g__Pseudopithomyces	s__angolensis
ASV99	NM	N	p__Basidiomycota	c__Cystobasidiomycetes	o__Cystobasidiomycetes_ord_Incertae_sedis	f__Symmetrosporaceae	g__Symmetrospora	s__oryzicola

## Sheet: AS
	Niche	Keystone	Phylum	Class	Order	Family	Genus	Species
ASV206	N	Y	p__Ascomycota	c__Eurotiomycetes	o__Eurotiales	f__Aspergillaceae	g__Penicillium	s__bialowiezense
ASV41	N	Y	p__Ascomycota	c__Eurotiomycetes	o__Eurotiales	f__Aspergillaceae	g__Penicillium	s__lapidosum
ASV110	NM	Y	p__Basidiomycota	c__Agaricomycetes	o__Polyporales	f__Phanerochaetaceae	g__Bjerkandera	s__adusta
ASV178	NM	Y	p__Basidiomycota	c__Tremellomycetes	o__Cystofilobasidiales	f__Mrakiaceae	g__Itersonilia	s__perplexans
ASV214	NM	Y	p__Ascomycota	c__Dothideomycetes	o__Pleosporales	f__Phaeosphaeriaceae	g__Phaeosphaeria	s__caricicola
ASV269	NM	Y	p__Basidiomycota	c__Agaricomycetes	o__Russulales	f__Stereaceae	g__Stereum	s__hirsutum
ASV311	NM	Y	p__Basidiomycota	c__Agaricostilbomycetes	o__Agaricostilbales	f__Agaricostilbaceae	g__Pseudobensingtonia	s__fusiformis
ASV44	NM	Y	p__Ascomycota	c__Eurotiomycetes	o__Eurotiales	f__Aspergillaceae	g__Penicillium	s__neocrassum
ASV451	NM	Y	p__Basidiomycota	c__Agaricomycetes	o__Polyporales	f__Phanerochaetaceae	g__Phanerochaete	s__livescens
ASV480	NM	Y	p__Ascomycota	c__Sordariomycetes	o__Hypocreales	f__Hypocreales_fam_Incertae_sedis	g__Acremonium	s__charticola
ASV55	NM	Y	p__Basidiomycota	c__Tremellomycetes	o__Tremellales	f__Bulleribasidiaceae	g__Vishniacozyma	s__victoriae
ASV85	NM	Y	p__Basidiomycota	c__Microbotryomycetes	o__Sporidiobolales	f__Sporidiobolaceae	g__Sporobolomyces	s__roseus
ASV87	NM	Y	p__Basidiomycota	c__Tremellomycetes	o__Filobasidiales	f__Filobasidiaceae	g__Filobasidium	s__chernovii
ASV94	NM	Y	p__Ascomycota	c__Saccharomycetes	o__Saccharomycetales	f__Debaryomycetaceae	g__Meyerozyma	s__carpophila
ASV14	N	N	p__Ascomycota	c__Dothideomycetes	o__Capnodiales	f__Cladosporiaceae	g__Cladosporium	unclassified
ASV184	N	N	p__Basidiomycota	c__Tremellomycetes	o__Cystofilobasidiales	f__Mrakiaceae	g__Itersonilia	s__perplexans
ASV20	N	N	p__Ascomycota	c__Eurotiomycetes	o__Eurotiales	f__Aspergillaceae	g__Aspergillus	s__ruber
ASV24	N	N	p__Ascomycota	c__Dothideomycetes	o__Pleosporales	f__Pleosporaceae	g__Alternaria	s__tenuissima
ASV27	N	N	p__Ascomycota	c__Dothideomycetes	o__Capnodiales	f__Cladosporiaceae	g__Cladosporium	unclassified
ASV28	N	N	p__Ascomycota	c__Dothideomycetes	o__Capnodiales	f__Cladosporiaceae	g__Cladosporium	s__endophyticum
ASV31	N	N	p__Ascomycota	c__Eurotiomycetes	o__Eurotiales	f__Aspergillaceae	g__Penicillium	s__neocrassum
ASV46	N	N	p__Basidiomycota	c__Tremellomycetes	o__Tremellales	f__Bulleribasidiaceae	g__Vishniacozyma	s__carnescens
ASV53	N	N	p__Ascomycota	c__Dothideomycetes	o__Capnodiales	f__Cladosporiaceae	g__Cladosporium	s__endophyticum
ASV6	N	N	p__Basidiomycota	c__Wallemiomycetes	o__Wallemiales	f__Wallemiaceae	g__Wallemia	s__muriae
ASV9	N	N	p__Ascomycota	c__Dothideomycetes	o__Capnodiales	f__Cladosporiaceae	g__Cladosporium	s__sphaerospermum
ASV1	NM	N	p__Ascomycota	c__Pezizomycetes	o__Pezizales	f__Pyronemataceae	g__Aleurina	unclassified
ASV10	NM	N	p__Ascomycota	c__Saccharomycetes	o__Saccharomycetales	f__Debaryomycetaceae	g__Debaryomyces	unclassified
ASV100	NM	N	p__Basidiomycota	c__Malasseziomycetes	o__Malasseziales	f__Malasseziaceae	g__Malassezia	s__globosa
ASV1002	NM	N	p__Ascomycota	c__Dothideomycetes	o__Pleosporales	f__Phaeosphaeriaceae	g__Phaeosphaeria	unclassified
ASV106	NM	N	p__Ascomycota	c__Saccharomycetes	o__Saccharomycetales	f__Saccharomycetales_fam_Incertae_sedis	g__Candida	s__sake
ASV1083	NM	N	p__Basidiomycota	c__Agaricomycetes	o__Polyporales	f__Irpicaceae	g__Byssomerulius	s__corium
ASV113	NM	N	p__Ascomycota	c__Saccharomycetes	o__Saccharomycetales	f__Dipodascaceae	g__Yarrowia	s__alimentaria
ASV120	NM	N	p__Ascomycota	c__Dothideomycetes	o__Capnodiales	f__Cladosporiaceae	g__Cladosporium	unclassified
ASV121	NM	N	p__Ascomycota	c__Eurotiomycetes	o__Eurotiales	f__Aspergillaceae	g__Aspergillus	unclassified
ASV125	NM	N	p__Basidiomycota	c__Cystobasidiomycetes	o__Cystobasidiales	f__Cystobasidiaceae	g__Cystobasidium	s__slooffiae
ASV13	NM	N	p__Ascomycota	c__Dothideomycetes	o__Capnodiales	f__Cladosporiaceae	g__Cladosporium	unclassified
ASV131	NM	N	p__Ascomycota	c__Eurotiomycetes	o__Eurotiales	f__Aspergillaceae	g__Penicillium	unclassified
ASV136	NM	N	p__Ascomycota	c__Dothideomycetes	o__Mycosphaerellales	f__Teratosphaeriaceae	g__Neocatenulostroma	s__microsporum
ASV1486	NM	N	unclassified	unclassified	unclassified	unclassified	unclassified	unclassified
ASV15	NM	N	p__Basidiomycota	c__Wallemiomycetes	o__Wallemiales	f__Wallemiaceae	g__Wallemia	unclassified
ASV154	NM	N	p__Basidiomycota	c__Tremellomycetes	o__Cystofilobasidiales	f__Mrakiaceae	g__Udeniomyces	s__pyricola
ASV159	NM	N	p__Ascomycota	c__Sordariomycetes	o__Hypocreales	f__Nectriaceae	g__Fusarium	unclassified
ASV16	NM	N	p__Ascomycota	c__Saccharomycetes	o__Saccharomycetales	f__Saccharomycetales_fam_Incertae_sedis	g__Candida	s__sake
ASV168	NM	N	p__Basidiomycota	c__Agaricostilbomycetes	o__Agaricostilbales	f__Agaricostilbaceae	g__Sterigmatomyces	s__halophilus
ASV171	NM	N	p__Basidiomycota	c__Agaricomycetes	o__Hymenochaetales	f__Rickenellaceae	g__Sidera	s__vulgaris
ASV18	NM	N	p__Ascomycota	c__Dothideomycetes	o__Capnodiales	f__Cladosporiaceae	g__Cladosporium	unclassified
ASV183	NM	N	p__Basidiomycota	c__Tremellomycetes	o__Tremellales	f__Bulleribasidiaceae	g__Vishniacozyma	s__foliicola
ASV1864	NM	N	p__Basidiomycota	c__Agaricomycetes	o__Trechisporales	f__Hydnodontaceae	g__Luellia	s__recondita
ASV19	NM	N	p__Ascomycota	c__Dothideomycetes	o__Capnodiales	f__Cladosporiaceae	g__Cladosporium	s__herbarum
ASV191	NM	N	p__Basidiomycota	c__Malasseziomycetes	o__Malasseziales	f__Malasseziaceae	g__Malassezia	s__globosa
ASV2	NM	N	p__Ascomycota	c__Dothideomycetes	o__Capnodiales	f__Cladosporiaceae	g__Cladosporium	unclassified
ASV21	NM	N	p__Ascomycota	c__Dothideomycetes	o__Capnodiales	f__Cladosporiaceae	g__Cladosporium	unclassified
ASV221	NM	N	p__Basidiomycota	c__Tremellomycetes	o__Cystofilobasidiales	f__Mrakiaceae	g__Itersonilia	s__perplexans
ASV223	NM	N	p__Ascomycota	c__Saccharomycetes	o__Saccharomycetales	f__Debaryomycetaceae	g__Lodderomyces	s__elongisporus
ASV23	NM	N	p__Basidiomycota	c__Tremellomycetes	o__Filobasidiales	f__Filobasidiaceae	g__Filobasidium	s__magnum
ASV262	NM	N	p__Basidiomycota	c__Agaricomycetes	o__Cantharellales	unclassified	unclassified	unclassified
ASV267	NM	N	p__Basidiomycota	c__Agaricomycetes	o__Cantharellales	f__Hydnaceae	unclassified	unclassified
ASV271	NM	N	p__Ascomycota	c__Dothideomycetes	o__Mycosphaerellales	f__Mycosphaerellaceae	g__Ramularia	s__eucalypti
ASV272	NM	N	p__Basidiomycota	c__Agaricomycetes	o__Agaricales	f__Strophariaceae	g__Hypholoma	s__fasciculare
ASV286	NM	N	p__Basidiomycota	c__Microbotryomycetes	o__Microbotryomycetes_ord_Incertae_sedis	f__Microbotryomycetes_fam_Incertae_sedis	g__Curvibasidium	s__cygneicollum
ASV29	NM	N	p__Basidiomycota	c__Agaricomycetes	o__Polyporales	f__Polyporaceae	g__Trametes	s__versicolor
ASV3	NM	N	p__Basidiomycota	c__Microbotryomycetes	o__Sporidiobolales	f__Sporidiobolaceae	g__Rhodotorula	unclassified
ASV30	NM	N	p__Basidiomycota	c__Tremellomycetes	o__Filobasidiales	f__Filobasidiaceae	g__Naganishia	s__diffluens
ASV306	NM	N	p__Basidiomycota	c__Agaricomycetes	o__Polyporales	f__Ganodermataceae	g__Ganoderma	s__adspersum
ASV32	NM	N	p__Basidiomycota	c__Microbotryomycetes	o__Sporidiobolales	f__Sporidiobolaceae	g__Rhodotorula	s__dairenensis
ASV33	NM	N	p__Ascomycota	c__Leotiomycetes	o__Helotiales	f__Sclerotiniaceae	g__Botrytis	unclassified
ASV34	NM	N	p__Basidiomycota	c__Microbotryomycetes	o__Sporidiobolales	f__Sporidiobolaceae	g__Rhodotorula	s__diobovata
ASV347	NM	N	p__Basidiomycota	c__Agaricomycetes	o__Russulales	f__Peniophoraceae	g__Peniophora	unclassified
ASV35	NM	N	p__Basidiomycota	c__Microbotryomycetes	o__Sporidiobolales	f__Sporidiobolaceae	g__Rhodotorula	s__babjevae
ASV36	NM	N	p__Basidiomycota	c__Cystobasidiomycetes	o__Cystobasidiales	f__Cystobasidiaceae	g__Cystobasidium	s__slooffiae
ASV37	NM	N	p__Basidiomycota	c__Tremellomycetes	o__Tremellales	f__Cryptococcaceae	g__Cryptococcus	s__uniguttulatus
ASV381	NM	N	p__Basidiomycota	c__Tremellomycetes	o__Cystofilobasidiales	f__Mrakiaceae	g__Itersonilia	s__pannonica
ASV39	NM	N	unclassified	unclassified	unclassified	unclassified	unclassified	unclassified
ASV43	NM	N	p__Basidiomycota	c__Microbotryomycetes	o__Sporidiobolales	f__Sporidiobolaceae	g__Sporobolomyces	s__ruberrimus
ASV433	NM	N	p__Ascomycota	c__Dothideomycetes	o__Mycosphaerellales	f__Mycosphaerellaceae	g__Mycosphaerella	s__molleriana
ASV45	NM	N	p__Basidiomycota	c__Wallemiomycetes	o__Wallemiales	f__Wallemiaceae	g__Wallemia	s__sebi
ASV48	NM	N	p__Ascomycota	c__Saccharomycetes	o__Saccharomycetales	f__Debaryomycetaceae	g__Meyerozyma	s__carpophila
ASV49	NM	N	p__Ascomycota	c__Eurotiomycetes	o__Eurotiales	f__Aspergillaceae	g__Aspergillus	unclassified
ASV5	NM	N	p__Ascomycota	c__Saccharomycetes	o__Saccharomycetales	f__Saccharomycetales_fam_Incertae_sedis	g__Candida	s__parapsilosis
ASV50	NM	N	p__Basidiomycota	c__Agaricomycetes	o__Agaricales	f__Schizophyllaceae	g__Schizophyllum	s__commune
ASV51	NM	N	p__Basidiomycota	c__Malasseziomycetes	o__Malasseziales	f__Malasseziaceae	g__Malasseziaceae_gen_Incertae_sedis	unclassified
ASV54	NM	N	p__Basidiomycota	c__Agaricomycetes	o__Polyporales	f__Meruliaceae	g__Phlebia	s__rufa
ASV58	NM	N	p__Basidiomycota	c__Wallemiomycetes	o__Wallemiales	f__Wallemiaceae	g__Wallemia	unclassified
ASV5818	NM	N	p__Basidiomycota	c__Agaricomycetes	unclassified	unclassified	unclassified	unclassified
ASV61	NM	N	p__Ascomycota	c__Dothideomycetes	o__Capnodiales	f__Cladosporiaceae	g__Cladosporium	s__endophyticum
ASV65	NM	N	p__Basidiomycota	c__Microbotryomycetes	o__Sporidiobolales	f__Sporidiobolaceae	g__Sporobolomyces	s__roseus
ASV67	NM	N	p__Ascomycota	c__Saccharomycetes	o__Saccharomycetales	f__Metschnikowiaceae	g__Clavispora	s__lusitaniae
ASV7	NM	N	p__Basidiomycota	c__Malasseziomycetes	o__Malasseziales	f__Malasseziaceae	g__Malassezia	s__restricta
ASV734	NM	N	p__Basidiomycota	c__Agaricomycetes	o__Polyporales	f__Phanerochaetaceae	g__Phaeophlebiopsis	s__peniophoroides
ASV742	NM	N	p__Basidiomycota	unclassified	unclassified	unclassified	unclassified	unclassified
ASV79	NM	N	p__Ascomycota	c__Dothideomycetes	o__Dothideales	f__Saccotheciaceae	g__Aureobasidium	s__pullulans
ASV8	NM	N	p__Ascomycota	c__Dothideomycetes	o__Pleosporales	f__Pleosporaceae	g__Alternaria	s__tenuissima
ASV80	NM	N	p__Basidiomycota	c__Tremellomycetes	o__Tremellales	f__Bulleraceae	g__Bullera	s__alba
ASV808	NM	N	p__Ascomycota	c__Leotiomycetes	o__Helotiales	f__Loramycetaceae	unclassified	unclassified
ASV82	NM	N	p__Basidiomycota	c__Tremellomycetes	o__Filobasidiales	f__Filobasidiaceae	g__Naganishia	s__globosa
ASV83	NM	N	p__Ascomycota	c__Dothideomycetes	o__Capnodiales	f__Cladosporiaceae	g__Cladosporium	s__dominicanum
ASV832	NM	N	p__Basidiomycota	c__Agaricomycetes	o__Polyporales	f__Fomitopsidaceae	g__Amyloporia	s__sinuosa
ASV84	NM	N	p__Basidiomycota	c__Microbotryomycetes	o__Sporidiobolales	f__Sporidiobolaceae	g__Rhodotorula	s__diobovata
ASV96	NM	N	p__Ascomycota	c__Eurotiomycetes	o__Eurotiales	f__Aspergillaceae	g__Aspergillus	s__conicus
ASV99	NM	N	p__Basidiomycota	c__Cystobasidiomycetes	o__Cystobasidiomycetes_ord_Incertae_sedis	f__Symmetrosporaceae	g__Symmetrospora	s__oryzicola

## Sheet: HC
	Niche	Keystone	Phylum	Class	Order	Family	Genus	Species
ASV1063	NM	Y	p__Basidiomycota	c__Agaricomycetes	unclassified	unclassified	unclassified	unclassified
ASV108	NM	Y	p__Ascomycota	c__Eurotiomycetes	o__Eurotiales	f__Aspergillaceae	g__Aspergillus	unclassified
ASV142	NM	Y	p__Ascomycota	c__Dothideomycetes	o__Capnodiales	f__Cladosporiaceae	g__Cladosporium	s__dominicanum
ASV206	NM	Y	p__Ascomycota	c__Eurotiomycetes	o__Eurotiales	f__Aspergillaceae	g__Penicillium	s__bialowiezense
ASV2593	NM	Y	p__Chytridiomycota	c__Chytridiomycota_cls_Incertae_sedis	o__Chytridiomycota_ord_Incertae_sedis	f__Chytridiomycota_fam_Incertae_sedis	g__Chytridiomycota_gen_Incertae_sedis	unclassified
ASV26	NM	Y	p__Basidiomycota	c__Wallemiomycetes	o__Wallemiales	f__Wallemiaceae	g__Wallemia	unclassified
ASV27	NM	Y	p__Ascomycota	c__Dothideomycetes	o__Capnodiales	f__Cladosporiaceae	g__Cladosporium	unclassified
ASV328	NM	Y	p__Ascomycota	c__Dothideomycetes	o__Capnodiales	f__Cladosporiaceae	g__Toxicocladosporium	s__irritans
ASV38	NM	Y	p__Ascomycota	c__Eurotiomycetes	o__Eurotiales	f__Aspergillaceae	g__Aspergillus	s__penicillioides
ASV3974	N	Y	p__Basidiomycota	c__Agaricomycetes	o__Polyporales	f__Meripilaceae	g__Rigidoporus	s__pouzarii
ASV44	NM	Y	p__Ascomycota	c__Eurotiomycetes	o__Eurotiales	f__Aspergillaceae	g__Penicillium	s__neocrassum
ASV47	NM	Y	p__Ascomycota	c__Saccharomycetes	o__Saccharomycetales	f__Saccharomycetaceae	g__Saccharomyces	s__cerevisiae
ASV6	NM	Y	p__Basidiomycota	c__Wallemiomycetes	o__Wallemiales	f__Wallemiaceae	g__Wallemia	s__muriae
ASV619	NM	Y	p__Ascomycota	c__Dothideomycetes	o__Capnodiales	f__Cladosporiaceae	g__Cladosporium	s__aphidis
ASV638	NM	Y	p__Basidiomycota	c__Agaricomycetes	o__Atheliales	f__Atheliaceae	g__Athelia	unclassified
ASV876	NM	Y	p__Ascomycota	c__Dothideomycetes	o__Mycosphaerellales	f__Teratosphaeriaceae	g__Constantinomyces	s__macerans
ASV9	NM	Y	p__Ascomycota	c__Dothideomycetes	o__Capnodiales	f__Cladosporiaceae	g__Cladosporium	s__sphaerospermum
ASV1	M	N	p__Ascomycota	c__Pezizomycetes	o__Pezizales	f__Pyronemataceae	g__Aleurina	unclassified
ASV10	NM	N	p__Ascomycota	c__Saccharomycetes	o__Saccharomycetales	f__Debaryomycetaceae	g__Debaryomyces	unclassified
ASV100	NM	N	p__Basidiomycota	c__Malasseziomycetes	o__Malasseziales	f__Malasseziaceae	g__Malassezia	s__globosa
ASV1011	NM	N	p__Ascomycota	c__Saccharomycetes	o__Saccharomycetales	f__Saccharomycetales_fam_Incertae_sedis	g__Candida	s__tropicalis
ASV104	NM	N	p__Ascomycota	c__Dothideomycetes	o__Pleosporales	f__Didymellaceae	g__Neoascochyta	s__desmazieri
ASV105	NM	N	p__Ascomycota	c__Saccharomycetes	o__Saccharomycetales	f__Phaffomycetaceae	g__Cyberlindnera	s__jadinii
ASV11	NM	N	p__Ascomycota	c__Saccharomycetes	o__Saccharomycetales	f__Saccharomycetaceae	g__Saccharomyces	s__cerevisiae
ASV110	N	N	p__Basidiomycota	c__Agaricomycetes	o__Polyporales	f__Phanerochaetaceae	g__Bjerkandera	s__adusta
ASV1105	NM	N	p__Basidiomycota	c__Agaricomycetes	o__Russulales	f__Bondarzewiaceae	g__Heterobasidion	unclassified
ASV113	NM	N	p__Ascomycota	c__Saccharomycetes	o__Saccharomycetales	f__Dipodascaceae	g__Yarrowia	s__alimentaria
ASV116	NM	N	p__Ascomycota	c__Saccharomycetes	o__Saccharomycetales	f__Saccharomycetales_fam_Incertae_sedis	g__Candida	s__railenensis
ASV118	NM	N	p__Basidiomycota	c__Tremellomycetes	o__Filobasidiales	f__Filobasidiaceae	g__Naganishia	s__diffluens
ASV12	NM	N	p__Ascomycota	c__Pezizomycetes	o__Pezizales	f__Pyronemataceae	g__Aleurina	unclassified
ASV120	NM	N	p__Ascomycota	c__Dothideomycetes	o__Capnodiales	f__Cladosporiaceae	g__Cladosporium	unclassified
ASV122	NM	N	p__Ascomycota	c__Eurotiomycetes	o__Eurotiales	f__Aspergillaceae	g__Penicillium	s__citrinum
ASV125	N	N	p__Basidiomycota	c__Cystobasidiomycetes	o__Cystobasidiales	f__Cystobasidiaceae	g__Cystobasidium	s__slooffiae
ASV1252	NM	N	p__Basidiomycota	c__Malasseziomycetes	o__Malasseziales	f__Malasseziaceae	g__Malassezia	s__restricta
ASV128	N	N	p__Basidiomycota	c__Malasseziomycetes	o__Malasseziales	f__Malasseziaceae	g__Malassezia	s__restricta
ASV13	NM	N	p__Ascomycota	c__Dothideomycetes	o__Capnodiales	f__Cladosporiaceae	g__Cladosporium	unclassified
ASV130	NM	N	p__Ascomycota	c__Eurotiomycetes	o__Chaetothyriales	f__Herpotrichiellaceae	g__Exophiala	s__lecanii-corni
ASV1302	N	N	p__Basidiomycota	c__Tremellomycetes	o__Cystofilobasidiales	f__Cystofilobasidiaceae	g__Cystofilobasidium	s__macerans
ASV131	NM	N	p__Ascomycota	c__Eurotiomycetes	o__Eurotiales	f__Aspergillaceae	g__Penicillium	unclassified
ASV133	NM	N	p__Ascomycota	c__Saccharomycetes	o__Saccharomycetales	f__Saccharomycetales_fam_Incertae_sedis	g__Candida	s__parapsilosis
ASV134	NM	N	p__Ascomycota	c__Eurotiomycetes	o__Eurotiales	f__Aspergillaceae	g__Aspergillus	s__versicolor
ASV1347	N	N	p__Basidiomycota	c__Agaricomycetes	o__Polyporales	f__Phanerochaetaceae	g__Phlebiopsis	s__gigantea
ASV135	NM	N	p__Basidiomycota	c__Microbotryomycetes	o__Sporidiobolales	f__Sporidiobolaceae	g__Rhodotorula	s__dairenensis
ASV136	NM	N	p__Ascomycota	c__Dothideomycetes	o__Mycosphaerellales	f__Teratosphaeriaceae	g__Neocatenulostroma	s__microsporum
ASV138	N	N	p__Basidiomycota	c__Malasseziomycetes	o__Malasseziales	f__Malasseziaceae	g__Malassezia	s__restricta
ASV144	NM	N	p__Basidiomycota	c__Malasseziomycetes	o__Malasseziales	f__Malasseziaceae	g__Malassezia	s__restricta
ASV145	NM	N	p__Basidiomycota	c__Tremellomycetes	o__Trichosporonales	f__Trichosporonaceae	g__Cutaneotrichosporon	s__curvatum
ASV147	NM	N	p__Ascomycota	c__Saccharomycetes	o__Saccharomycetales	f__Saccharomycetaceae	g__Saccharomyces	s__cerevisiae
ASV1471	NM	N	p__Basidiomycota	c__Malasseziomycetes	o__Malasseziales	f__Malasseziaceae	g__Malassezia	unclassified
ASV1478	N	N	p__Basidiomycota	c__Malasseziomycetes	o__Malasseziales	f__Malasseziaceae	g__Malassezia	s__sympodialis
ASV15	NM	N	p__Basidiomycota	c__Wallemiomycetes	o__Wallemiales	f__Wallemiaceae	g__Wallemia	unclassified
ASV155	NM	N	p__Basidiomycota	c__Tremellomycetes	o__Trichosporonales	f__Trichosporonaceae	g__Cutaneotrichosporon	unclassified
ASV157	N	N	p__Basidiomycota	c__Malasseziomycetes	o__Malasseziales	f__Malasseziaceae	g__Malassezia	s__restricta
ASV158	N	N	p__Basidiomycota	c__Agaricomycetes	o__Cantharellales	f__Hydnaceae	g__Sistotrema	s__brinkmannii
ASV159	NM	N	p__Ascomycota	c__Sordariomycetes	o__Hypocreales	f__Nectriaceae	g__Fusarium	unclassified
ASV16	NM	N	p__Ascomycota	c__Saccharomycetes	o__Saccharomycetales	f__Saccharomycetales_fam_Incertae_sedis	g__Candida	s__sake
ASV160	N	N	p__Ascomycota	c__Eurotiomycetes	o__Eurotiales	f__Aspergillaceae	g__Aspergillus	s__intermedius
ASV162	NM	N	p__Ascomycota	c__Dothideomycetes	o__Capnodiales	f__Cladosporiaceae	g__Cladosporium	unclassified
ASV164	NM	N	p__Ascomycota	c__Sordariomycetes	o__Hypocreales	f__Nectriaceae	g__Fusarium	unclassified
ASV1645	NM	N	p__Basidiomycota	c__Malasseziomycetes	o__Malasseziales	f__Malasseziaceae	g__Malassezia	s__sympodialis
ASV1650	NM	N	p__Basidiomycota	c__Malasseziomycetes	o__Malasseziales	f__Malasseziaceae	g__Malassezia	s__globosa
ASV169	NM	N	p__Basidiomycota	c__Malasseziomycetes	o__Malasseziales	f__Malasseziaceae	g__Malassezia	s__globosa
ASV17	NM	N	p__Ascomycota	c__Saccharomycetes	o__Saccharomycetales	f__Saccharomycetaceae	g__Saccharomyces	s__cerevisiae
ASV173	NM	N	p__Ascomycota	c__Eurotiomycetes	o__Eurotiales	f__Aspergillaceae	g__Aspergillus	unclassified
ASV176	NM	N	p__Basidiomycota	c__Cystobasidiomycetes	o__Cystobasidiomycetes_ord_Incertae_sedis	f__Symmetrosporaceae	g__Symmetrospora	s__symmetrica
ASV177	NM	N	p__Ascomycota	c__Saccharomycetes	o__Saccharomycetales	f__Saccharomycetaceae	g__Saccharomyces	s__cerevisiae
ASV18	NM	N	p__Ascomycota	c__Dothideomycetes	o__Capnodiales	f__Cladosporiaceae	g__Cladosporium	unclassified
ASV181	NM	N	p__Ascomycota	c__Saccharomycetes	o__Saccharomycetales	f__Saccharomycetales_fam_Incertae_sedis	g__Candida	s__tropicalis
ASV188	NM	N	p__Ascomycota	c__Sordariomycetes	o__Hypocreales	f__Nectriaceae	g__Fusarium	unclassified
ASV19	NM	N	p__Ascomycota	c__Dothideomycetes	o__Capnodiales	f__Cladosporiaceae	g__Cladosporium	s__herbarum
ASV191	N	N	p__Basidiomycota	c__Malasseziomycetes	o__Malasseziales	f__Malasseziaceae	g__Malassezia	s__globosa
ASV192	NM	N	p__Basidiomycota	c__Malasseziomycetes	o__Malasseziales	f__Malasseziaceae	g__Malassezia	s__restricta
ASV197	NM	N	p__Ascomycota	c__Eurotiomycetes	o__Eurotiales	f__Aspergillaceae	g__Aspergillus	s__reticulatus
ASV2	NM	N	p__Ascomycota	c__Dothideomycetes	o__Capnodiales	f__Cladosporiaceae	g__Cladosporium	unclassified
ASV20	NM	N	p__Ascomycota	c__Eurotiomycetes	o__Eurotiales	f__Aspergillaceae	g__Aspergillus	s__ruber
ASV2013	NM	N	p__Basidiomycota	c__Agaricomycetes	o__Agaricales	unclassified	unclassified	unclassified
ASV21	NM	N	p__Ascomycota	c__Dothideomycetes	o__Capnodiales	f__Cladosporiaceae	g__Cladosporium	unclassified
ASV211	NM	N	p__Ascomycota	c__Eurotiomycetes	o__Eurotiales	f__Aspergillaceae	g__Aspergillus	s__conicus
ASV218	N	N	p__Basidiomycota	c__Agaricomycetes	o__Polyporales	f__Irpicaceae	g__Trametopsis	s__cervina
ASV22	NM	N	p__Basidiomycota	c__Agaricomycetes	o__Agaricales	f__Agaricaceae	g__Agaricus	s__bisporus
ASV225	NM	N	p__Ascomycota	c__Dothideomycetes	o__Capnodiales	f__Cladosporiaceae	g__Verrucocladosporium	s__dirinae
ASV2262	NM	N	p__Basidiomycota	unclassified	unclassified	unclassified	unclassified	unclassified
ASV23	NM	N	p__Basidiomycota	c__Tremellomycetes	o__Filobasidiales	f__Filobasidiaceae	g__Filobasidium	s__magnum
ASV230	NM	N	p__Basidiomycota	c__Malasseziomycetes	o__Malasseziales	f__Malasseziaceae	g__Malassezia	s__globosa
ASV236	NM	N	p__Basidiomycota	c__Malasseziomycetes	o__Malasseziales	f__Malasseziaceae	g__Malassezia	s__globosa
ASV238	N	N	p__Basidiomycota	c__Malasseziomycetes	o__Malasseziales	f__Malasseziaceae	g__Malassezia	s__restricta
ASV241	NM	N	p__Basidiomycota	c__Malasseziomycetes	o__Malasseziales	f__Malasseziaceae	g__Malassezia	s__restricta
ASV243	N	N	p__Ascomycota	c__Eurotiomycetes	o__Eurotiales	f__Aspergillaceae	g__Aspergillus	s__penicillioides
ASV245	N	N	p__Basidiomycota	c__Agaricostilbomycetes	o__Agaricostilbales	f__Agaricostilbaceae	g__Sterigmatomyces	s__halophilus
ASV2484	NM	N	p__Basidiomycota	c__Agaricomycetes	unclassified	unclassified	unclassified	unclassified
ASV249	NM	N	p__Ascomycota	c__Dothideomycetes	o__Dothideales	f__Saccotheciaceae	unclassified	unclassified
ASV253	NM	N	p__Basidiomycota	c__Wallemiomycetes	o__Wallemiales	f__Wallemiaceae	g__Wallemia	unclassified
ASV255	NM	N	p__Basidiomycota	c__Microbotryomycetes	o__Microbotryomycetes_ord_Incertae_sedis	f__Microbotryomycetes_fam_Incertae_sedis	g__Curvibasidium	s__nothofagi
ASV260	NM	N	p__Ascomycota	c__Saccharomycetes	o__Saccharomycetales	f__Saccharomycetales_fam_Incertae_sedis	g__Candida	s__tropicalis
ASV261	NM	N	p__Basidiomycota	c__Malasseziomycetes	o__Malasseziales	f__Malasseziaceae	g__Malassezia	s__restricta
ASV262	NM	N	p__Basidiomycota	c__Agaricomycetes	o__Cantharellales	unclassified	unclassified	unclassified
ASV264	NM	N	p__Ascomycota	c__Eurotiomycetes	o__Eurotiales	f__Aspergillaceae	g__Aspergillus	unclassified
ASV2672	NM	N	p__Basidiomycota	c__Malasseziomycetes	o__Malasseziales	f__Malasseziaceae	g__Malassezia	s__slooffiae
ASV2711	NM	N	p__Basidiomycota	c__Tremellomycetes	o__Filobasidiales	f__Filobasidiaceae	g__Naganishia	unclassified
ASV276	NM	N	p__Ascomycota	c__Sordariomycetes	o__Hypocreales	f__Nectriaceae	g__Fusarium	unclassified
ASV277	N	N	p__Basidiomycota	c__Malasseziomycetes	o__Malasseziales	f__Malasseziaceae	g__Malassezia	s__arunalokei
ASV283	N	N	p__Basidiomycota	c__Agaricomycetes	o__Polyporales	f__Ischnodermataceae	g__Ischnoderma	s__benzoinum
ASV289	N	N	p__Ascomycota	c__Dothideomycetes	o__Capnodiales	f__Cladosporiaceae	g__Toxicocladosporium	s__irritans
ASV29	N	N	p__Basidiomycota	c__Agaricomycetes	o__Polyporales	f__Polyporaceae	g__Trametes	s__versicolor
ASV2919	NM	N	unclassified	unclassified	unclassified	unclassified	unclassified	unclassified
ASV295	N	N	p__Ascomycota	c__Dothideomycetes	o__Pleosporales	f__Didymellaceae	g__Neoascochyta	s__tardicrescens
ASV296	NM	N	p__Ascomycota	c__Eurotiomycetes	o__Eurotiales	f__Aspergillaceae	g__Penicillium	s__carneum
ASV298	NM	N	p__Ascomycota	c__Dothideomycetes	o__Capnodiales	f__Cladosporiaceae	g__Cladosporium	s__domesticum
ASV3	NM	N	p__Basidiomycota	c__Microbotryomycetes	o__Sporidiobolales	f__Sporidiobolaceae	g__Rhodotorula	unclassified
ASV30	NM	N	p__Basidiomycota	c__Tremellomycetes	o__Filobasidiales	f__Filobasidiaceae	g__Naganishia	s__diffluens
ASV305	NM	N	p__Ascomycota	c__Sordariomycetes	o__Hypocreales	f__Nectriaceae	g__Fusarium	s__equiseti
ASV31	NM	N	p__Ascomycota	c__Eurotiomycetes	o__Eurotiales	f__Aspergillaceae	g__Penicillium	s__neocrassum
ASV3101	NM	N	unclassified	unclassified	unclassified	unclassified	unclassified	unclassified
ASV314	NM	N	p__Ascomycota	c__Eurotiomycetes	o__Eurotiales	f__Aspergillaceae	g__Aspergillus	s__tardicrescens
ASV320	N	N	p__Ascomycota	c__Eurotiomycetes	o__Eurotiales	f__Aspergillaceae	g__Aspergillus	s__penicillioides
ASV33	NM	N	p__Ascomycota	c__Leotiomycetes	o__Helotiales	f__Sclerotiniaceae	g__Botrytis	unclassified
ASV34	NM	N	p__Basidiomycota	c__Microbotryomycetes	o__Sporidiobolales	f__Sporidiobolaceae	g__Rhodotorula	s__diobovata
ASV344	NM	N	p__Basidiomycota	c__Malasseziomycetes	o__Malasseziales	f__Malasseziaceae	g__Malassezia	unclassified
ASV35	NM	N	p__Basidiomycota	c__Microbotryomycetes	o__Sporidiobolales	f__Sporidiobolaceae	g__Rhodotorula	s__babjevae
ASV363	NM	N	p__Basidiomycota	c__Agaricomycetes	o__Polyporales	f__Meruliaceae	g__Phlebia	s__radiata
ASV368	NM	N	p__Basidiomycota	c__Malasseziomycetes	o__Malasseziales	f__Malasseziaceae	g__Malassezia	s__globosa
ASV37	NM	N	p__Basidiomycota	c__Tremellomycetes	o__Tremellales	f__Cryptococcaceae	g__Cryptococcus	s__uniguttulatus
ASV382	NM	N	p__Basidiomycota	c__Malasseziomycetes	o__Malasseziales	f__Malasseziaceae	g__Malassezia	s__globosa
ASV39	NM	N	unclassified	unclassified	unclassified	unclassified	unclassified	unclassified
ASV390	NM	N	p__Ascomycota	c__Dothideomycetes	o__Mycosphaerellales	f__Teratosphaeriaceae	g__Hortaea	s__werneckii
ASV4	NM	N	p__Basidiomycota	c__Tremellomycetes	o__Tremellales	f__Cryptococcaceae	g__Cryptococcus	s__neoformans
ASV40	NM	N	p__Basidiomycota	c__Agaricomycetes	o__Agaricales	f__Agaricaceae	g__Agaricus	s__bisporus
ASV41	NM	N	p__Ascomycota	c__Eurotiomycetes	o__Eurotiales	f__Aspergillaceae	g__Penicillium	s__lapidosum
ASV4129	NM	N	p__Basidiomycota	c__Malasseziomycetes	o__Malasseziales	f__Malasseziaceae	g__Malassezia	s__sympodialis
ASV415	NM	N	p__Basidiomycota	c__Malasseziomycetes	o__Malasseziales	f__Malasseziaceae	g__Malassezia	s__globosa
ASV42	NM	N	p__Ascomycota	c__Sordariomycetes	o__Sordariales	f__Chaetomiaceae	g__Chaetomium	s__pachypodioides
ASV432	NM	N	p__Ascomycota	c__Sordariomycetes	o__Hypocreales	f__Hypocreaceae	g__Trichoderma	unclassified
ASV438	NM	N	p__Basidiomycota	c__Malasseziomycetes	o__Malasseziales	f__Malasseziaceae	g__Malassezia	s__restricta
ASV444	N	N	p__Basidiomycota	c__Malasseziomycetes	o__Malasseziales	f__Malasseziaceae	g__Malassezia	s__globosa
ASV45	NM	N	p__Basidiomycota	c__Wallemiomycetes	o__Wallemiales	f__Wallemiaceae	g__Wallemia	s__sebi
ASV46	N	N	p__Basidiomycota	c__Tremellomycetes	o__Tremellales	f__Bulleribasidiaceae	g__Vishniacozyma	s__carnescens
ASV464	N	N	p__Basidiomycota	c__Agaricomycetes	o__Agaricales	f__Lycoperdaceae	g__Lycoperdon	s__pyriforme
ASV467	NM	N	p__Ascomycota	c__Eurotiomycetes	o__Eurotiales	f__Aspergillaceae	g__Penicillium	unclassified
ASV469	NM	N	p__Ascomycota	c__Dothideomycetes	o__Pleosporales	f__Cucurbitariaceae	g__Pyrenochaetopsis	s__leptospora
ASV48	NM	N	p__Ascomycota	c__Saccharomycetes	o__Saccharomycetales	f__Debaryomycetaceae	g__Meyerozyma	s__carpophila
ASV482	N	N	p__Basidiomycota	c__Agaricomycetes	o__Polyporales	f__Phanerochaetaceae	g__Bjerkandera	s__minispora
ASV483	NM	N	p__Ascomycota	c__Saccharomycetes	o__Saccharomycetales	f__Dipodascaceae	g__Geotrichum	unclassified
ASV484	N	N	p__Basidiomycota	c__Agaricomycetes	o__Auriculariales	f__Exidiaceae	g__Exidia	unclassified
ASV49	NM	N	p__Ascomycota	c__Eurotiomycetes	o__Eurotiales	f__Aspergillaceae	g__Aspergillus	unclassified
ASV5	NM	N	p__Ascomycota	c__Saccharomycetes	o__Saccharomycetales	f__Saccharomycetales_fam_Incertae_sedis	g__Candida	s__parapsilosis
ASV50	N	N	p__Basidiomycota	c__Agaricomycetes	o__Agaricales	f__Schizophyllaceae	g__Schizophyllum	s__commune
ASV51	NM	N	p__Basidiomycota	c__Malasseziomycetes	o__Malasseziales	f__Malasseziaceae	g__Malasseziaceae_gen_Incertae_sedis	unclassified
ASV52	NM	N	p__Ascomycota	c__Dothideomycetes	o__Capnodiales	f__Cladosporiaceae	g__Cladosporium	s__herbarum
ASV542	N	N	p__Basidiomycota	c__Agaricomycetes	o__Cantharellales	unclassified	unclassified	unclassified
ASV55	NM	N	p__Basidiomycota	c__Tremellomycetes	o__Tremellales	f__Bulleribasidiaceae	g__Vishniacozyma	s__victoriae
ASV551	N	N	p__Ascomycota	c__Eurotiomycetes	o__Eurotiales	f__Aspergillaceae	g__Aspergillus	s__salwaensis
ASV56	NM	N	p__Ascomycota	c__Eurotiomycetes	o__Eurotiales	f__Aspergillaceae	g__Aspergillus	s__versicolor
ASV560	NM	N	p__Ascomycota	c__Saccharomycetes	o__Saccharomycetales	f__Saccharomycetaceae	g__Saccharomyces	s__cerevisiae
ASV565	NM	N	p__Ascomycota	c__Dothideomycetes	o__Capnodiales	f__Cladosporiaceae	g__Toxicocladosporium	s__irritans
ASV57	NM	N	p__Basidiomycota	c__Tremellomycetes	o__Cystofilobasidiales	f__Mrakiaceae	g__Tausonia	s__pullulans
ASV58	NM	N	p__Basidiomycota	c__Wallemiomycetes	o__Wallemiales	f__Wallemiaceae	g__Wallemia	unclassified
ASV589	NM	N	p__Ascomycota	c__Sordariomycetes	o__Hypocreales	f__Nectriaceae	g__Fusarium	s__nurragi
ASV59	NM	N	p__Ascomycota	c__Saccharomycetes	o__Saccharomycetales	f__Saccharomycopsidaceae	g__Saccharomycopsis	s__fibuligera
ASV60	NM	N	p__Basidiomycota	c__Microbotryomycetes	o__Sporidiobolales	f__Sporidiobolaceae	g__Rhodosporidiobolus	s__oreadorum
ASV61	NM	N	p__Ascomycota	c__Dothideomycetes	o__Capnodiales	f__Cladosporiaceae	g__Cladosporium	s__endophyticum
ASV62	NM	N	p__Basidiomycota	c__Tremellomycetes	o__Trichosporonales	f__Trichosporonaceae	g__Trichosporon	s__asahii
ASV63	NM	N	p__Ascomycota	c__Sordariomycetes	o__Sordariales	f__Chaetomiaceae	g__Chaetomium	s__pachypodioides
ASV64	NM	N	p__Ascomycota	c__Pezizomycetes	o__Pezizales	f__Pezizaceae	g__Iodophanus	s__testaceus
ASV640	N	N	p__Basidiomycota	c__Agaricomycetes	o__Cantharellales	f__Hydnaceae	g__Sistotrema	s__brinkmannii
ASV647	N	N	p__Ascomycota	c__Sordariomycetes	o__Hypocreales	f__Cordycipitaceae	g__Engyodontium	s__album
ASV656	NM	N	p__Ascomycota	c__Sordariomycetes	o__Hypocreales	f__Hypocreaceae	g__Trichoderma	s__citrinoviride
ASV66	N	N	p__Ascomycota	c__Leotiomycetes	o__Thelebolales	f__Pseudeurotiaceae	g__Pseudeurotiaceae_gen_Incertae_sedis	unclassified
ASV667	NM	N	p__Basidiomycota	c__Malasseziomycetes	o__Malasseziales	f__Malasseziaceae	g__Malassezia	s__globosa
ASV674	NM	N	p__Basidiomycota	c__Malasseziomycetes	o__Malasseziales	f__Malasseziaceae	g__Malassezia	s__restricta
ASV69	N	N	p__Basidiomycota	c__Agaricomycetes	o__Russulales	f__Stereaceae	g__Stereum	unclassified
ASV7	N	N	p__Basidiomycota	c__Malasseziomycetes	o__Malasseziales	f__Malasseziaceae	g__Malassezia	s__restricta
ASV71	NM	N	p__Ascomycota	c__Saccharomycetes	o__Saccharomycetales	f__Saccharomycetaceae	g__Saccharomyces	s__cerevisiae
ASV717	NM	N	p__Basidiomycota	c__Tremellomycetes	o__Cystofilobasidiales	f__Cystofilobasidiaceae	g__Cystofilobasidium	s__infirmominiatum
ASV73	NM	N	p__Ascomycota	c__Eurotiomycetes	o__Eurotiales	f__Aspergillaceae	g__Aspergillus	s__ruber
ASV736	NM	N	p__Ascomycota	c__Saccharomycetes	o__Saccharomycetales	f__Saccharomycetaceae	g__Saccharomyces	s__cerevisiae
ASV74	NM	N	p__Basidiomycota	c__Malasseziomycetes	o__Malasseziales	f__Malasseziaceae	g__Malassezia	s__restricta
ASV741	NM	N	p__Basidiomycota	c__Malasseziomycetes	o__Malasseziales	f__Malasseziaceae	g__Malassezia	s__globosa
ASV758	NM	N	p__Basidiomycota	c__Malasseziomycetes	o__Malasseziales	f__Malasseziaceae	g__Malassezia	s__globosa
ASV76	NM	N	p__Ascomycota	c__Saccharomycetes	o__Saccharomycetales	f__Saccharomycetales_fam_Incertae_sedis	g__Candida	s__sake
ASV78	N	N	p__Basidiomycota	c__Tremellomycetes	o__Cystofilobasidiales	f__Cystofilobasidiaceae	g__Cystofilobasidium	s__capitatum
ASV782	NM	N	p__Ascomycota	c__Eurotiomycetes	o__Eurotiales	f__Aspergillaceae	g__Penicillium	unclassified
ASV79	NM	N	p__Ascomycota	c__Dothideomycetes	o__Dothideales	f__Saccotheciaceae	g__Aureobasidium	s__pullulans
ASV8	NM	N	p__Ascomycota	c__Dothideomycetes	o__Pleosporales	f__Pleosporaceae	g__Alternaria	s__tenuissima
ASV804	NM	N	p__Basidiomycota	c__Tremellomycetes	o__Tremellales	f__Bulleribasidiaceae	g__Vishniacozyma	s__tephrensis
ASV81	N	N	p__Basidiomycota	c__Agaricomycetes	o__Cantharellales	f__Hydnaceae	g__Sistotrema	s__sernanderi
ASV82	N	N	p__Basidiomycota	c__Tremellomycetes	o__Filobasidiales	f__Filobasidiaceae	g__Naganishia	s__globosa
ASV843	N	N	p__Basidiomycota	c__Malasseziomycetes	o__Malasseziales	f__Malasseziaceae	g__Malassezia	s__restricta
ASV859	NM	N	p__Basidiomycota	c__Agaricomycetes	o__Hymenochaetales	f__Schizoporaceae	g__Oxyporus	s__piceicola
ASV86	NM	N	p__Ascomycota	c__Saccharomycetes	o__Saccharomycetales	f__Saccharomycetaceae	g__Saccharomyces	s__cerevisiae
ASV88	NM	N	p__Basidiomycota	c__Tremellomycetes	o__Filobasidiales	f__Filobasidiaceae	g__Naganishia	s__diffluens
ASV89	NM	N	p__Ascomycota	c__Saccharomycetes	o__Saccharomycetales	f__Saccharomycetales_fam_Incertae_sedis	g__Candida	s__metapsilosis
ASV904	N	N	p__Basidiomycota	c__Agaricomycetes	o__Polyporales	f__Polyporaceae	g__Lenzites	s__betulina
ASV906	N	N	p__Basidiomycota	c__Agaricomycetes	o__Cantharellales	f__Hydnaceae	g__Sistotrema	s__brinkmannii
ASV908	N	N	p__Ascomycota	c__Eurotiomycetes	o__Chaetothyriales	f__Trichomeriaceae	g__Knufia	s__petricola
ASV912	NM	N	p__Ascomycota	c__Dothideomycetes	o__Capnodiales	f__Cladosporiaceae	g__Cladosporium	s__endophyticum
ASV92	NM	N	p__Basidiomycota	c__Agaricomycetes	o__Polyporales	f__Irpicaceae	g__Irpex	s__lacteus
ASV926	N	N	p__Basidiomycota	c__Agaricomycetes	o__Agaricales	f__Pleurotaceae	g__Pleurotus	s__ostreatus
ASV949	NM	N	p__Basidiomycota	c__Malasseziomycetes	o__Malasseziales	f__Malasseziaceae	g__Malassezia	s__globosa
ASV95	NM	N	p__Basidiomycota	c__Tremellomycetes	o__Filobasidiales	f__Filobasidiaceae	g__Filobasidium	s__wieringae
ASV99	NM	N	p__Basidiomycota	c__Cystobasidiomycetes	o__Cystobasidiomycetes_ord_Incertae_sedis	f__Symmetrosporaceae	g__Symmetrospora	s__oryzicola
